# Supplementary material for: Discovery of a Series of 1,2,3-Triazole-Containing Erlotinib Derivatives With Potent Anti-Tumor Activities Against Non-Small Cell Lung Cancer
Source: Front Chem. 2022 Jan 7;9:789030. doi: 10.3389/fchem.2021.789030 (PMC8776995; doi:10.3389/fchem.2021.789030)
Supplement: Supplementary file 1 [file Table2.XLSX]

## Sheet: Sheet1
Repeat 1
PC-9	CTL	e4 4uM	e4 8uM	e4 12uM	e12 4uM	e12 8uM	e12 12uM
G0/G1	48.35	52.62	55.05	63.46	57.63	56.12	60.22
S	34.7	31.83	28.08	18.68	27.19	27.1	22.34
G2/M	16.95	15.56	16.88	17.86	15.19	16.67	17.44
Repeat 2
PC-9	CTL	e4 4uM	e4 8uM	e4 12uM	e12 4uM	e12 8uM	e12 12uM
G0/G1	49.08	48.12	53.18	60.53	56.16	53.08	56.88
S	37.53	36.61	29.9	16.14	26.01	26.86	21.85
G2/M	13.4	15.27	16.92	23.33	17.84	20.06	21.27
Repeat 3
PC-9	CTL	e4 4uM	e4 8uM	e4 12uM	e12 4uM	e12 8uM	e12 12uM
G0/G1	48.89	48.79	53.63	62.02	54.85	54.06	57.79
S	37.83	35.79	29.22	15.71	27.17	26.6	21.43
G2/M	13.28	15.42	17.15	22.27	17.98	19.34	20.78
