# Supplementary material for: Discovery of a Series of 1,2,3-Triazole-Containing Erlotinib Derivatives With Potent Anti-Tumor Activities Against Non-Small Cell Lung Cancer
Source: Front Chem. 2022 Jan 7;9:789030. doi: 10.3389/fchem.2021.789030 (PMC8776995; doi:10.3389/fchem.2021.789030)
Supplement: Supplementary file 2 [file DataSheet14.ZIP]

Archive with 13 entries (12 files):
- 7. Western blot pictures/
- 7. Western blot pictures/20200430 SG H460 e AKT_18.tif
- 7. Western blot pictures/20200430 SG H460 e b-Actin_06.tif
- 7. Western blot pictures/20200430 SG H460 e EGFR_10.tif
- 7. Western blot pictures/20200430 SG H460 e p_AKT_4.tif
- 7. Western blot pictures/20200430 SG H460 e P_EGFR_12.tif
- 7. Western blot pictures/20200503 SG PC-9 e AKT_05.tif
- 7. Western blot pictures/20200503 SG PC-9 e b-Actin_10.tif
- 7. Western blot pictures/20200503 SG PC-9 e p-AKT_08.tif
- 7. Western blot pictures/20200503 SG PC-9 e p-EGFR_7.tif
- 7. Western blot pictures/2020503 SG PC-9 e EGFR_3.tif
- 7. Western blot pictures/H460 Western blot quantification.xlsx
- 7. Western blot pictures/PC-9 Western blot quantification.xlsx
