# Supplementary material for: Discovery of a Series of 1,2,3-Triazole-Containing Erlotinib Derivatives With Potent Anti-Tumor Activities Against Non-Small Cell Lung Cancer
Source: Front Chem. 2022 Jan 7;9:789030. doi: 10.3389/fchem.2021.789030 (PMC8776995; doi:10.3389/fchem.2021.789030)
Supplement: Supplementary file 2 [file DataSheet14.ZIP › 7. Western blot pictures/H460 Western blot quantification.xlsx]

## Sheet: Sheet1
		AKT						p-AKT						p-AKT/AKT
EGF CON		136	179.522	28	247	24415	24415	198	134.722	7	251	26675	26675	1.09257
DMSO		144	176.792	14	247	25458	25458	192	131.901	11	251	25325	25325	0.994776
e4	0.1 uM	144	161.069	35	247	23194	23194	187	154.433	15	251	28879	28879	1.24511	1.25165
	1 Um	144	175.91	23	246	25331	25331	160	116.05	15	251	18568	18568	0.733015	0.736864
	10 uM	144	175.771	43	246	25311	25311	176	149.426	14	251	26299	26299	1.03903	1.04449
e12	0.1 uM	144	146.944	33	229	21160	21160	176	152.33	12	251	26810	26810	1.26701	1.27367
	1 uM	144	177.174	61	248	25513	25513	160	144.381	12	251	23101	23101	0.90546	0.910215
	10 uM	170	171.041	37	248	29077	29077	160	107.956	16	243	17273	17273	0.594043	0.597163
e15	10 uM	170	174	42	248	29580	29580	160	15.544	1	48	2487	2487	0.0840771	0.0845186
		EGFR						p-EGFR						p-EGFR/EGFR
EGF CON		252	119.357	16	249	30078	30078	104	156.298	30	241	16255	16255	0.540428
DMSO		238	124.113	24	249	29539	29539	140	175.579	34	240	24581	24581	0.832154
e4	0.1 uM	210	113.771	26	226	23892	23892	126	153.46	31	241	19336	19336	0.809309	0.972546
	1 Um	210	137.914	21	249	28962	28962	165	155.121	23	241	25595	25595	0.883744	1.062
	10 uM	210	145.443	15	249	30543	30543	135	87.452	16	200	11806	11806	0.386537	0.464502
e12	0.1 uM	210	105.443	18	223	22143	22143	126	138.77	17	242	17485	17485	0.78964	0.948911
	1 uM	210	133.01	17	249	27932	27932	135	155.178	28	243	20949	20949	0.75	0.901275
	10 uM	195	157.231	26	250	30660	30660	90	56.556	13	157	5090	5090	0.166014	0.1995
e15	10 uM	221	148.299	14	250	32774	32774	90	8.389	0	16	755	755	0.0230366	0.027683
