# Supplementary material for: Discovery of a Series of 1,2,3-Triazole-Containing Erlotinib Derivatives With Potent Anti-Tumor Activities Against Non-Small Cell Lung Cancer
Source: Front Chem. 2022 Jan 7;9:789030. doi: 10.3389/fchem.2021.789030 (PMC8776995; doi:10.3389/fchem.2021.789030)
Supplement: Supplementary file 2 [file DataSheet14.ZIP › 7. Western blot pictures/PC-9 Western blot quantification.xlsx]

## Sheet: Sheet1
		EGFR						p-EGFR
DMSO		224	171.009	25	253	38306	38306	234	183.192	26	245	42867	42867	1.11907	1
e4	0.1 uM	160	143.95	16	253	23032	23032	84	90.964	25	221	7641	7641	0.331756	0.296457
	1 Um	144	160.854	24	253	23163	23163	78	66.769	6	182	5208	5208	0.224841	0.200918
	10 uM	150	148.967	22	253	22345	22345	104	109.904	18	245	11430	11430	0.511524	0.457098
e12	0.1 uM	221	166.267	20	253	36745	36745	252	155.313	4	246	39139	39139	1.06515	0.951821
	1 uM	160	157.856	25	253	25257	25257	165	145.758	6	246	24050	24050	0.952211	0.850897
	10 uM	120	160.75	29	253	19290	19290	70	115.1	27	246	8057	8057	0.417678	0.373237
e15	10 uM	192	153.948	17	253	29558	29558	78	89.179	4	248	6956	6956	0.235334	0.210295
		AKT						p-AKT
DMSO		180	167.789	12	250	30202	30202	209	150.522	13	251	31459	31459	1.04162	1
e4	0.1 uM	162	150.414	22	250	24367	24367	153	135.562	14	251	20741	20741	0.851192	0.817181
	1 Um	162	156.272	24	251	25316	25316	136	133.184	6	251	18113	18113	0.715476	0.686888
	10 uM	128	160.875	34	250	20592	20592	90	122.144	11	251	10993	10993	0.533848	0.512517
e12	0.1 uM	190	163.089	25	250	30987	30987	112	163.67	24	251	18331	18331	0.591571	0.567933
	1 uM	136	152.684	24	250	20765	20765	75	113.467	7	251	8510	8510	0.409824	0.393449
	10 uM	136	163.059	21	251	22176	22176	126	130.198	2	251	16405	16405	0.739764	0.710205
e15	10 uM	162	156.457	19	250	25346	25346	119	7.168	0	33	853	853	0.0336542	0.0323095
