# Supplementary material for: Discovery of a Series of 1,2,3-Triazole-Containing Erlotinib Derivatives With Potent Anti-Tumor Activities Against Non-Small Cell Lung Cancer
Source: Front Chem. 2022 Jan 7;9:789030. doi: 10.3389/fchem.2021.789030 (PMC8776995; doi:10.3389/fchem.2021.789030)
Supplement: Supplementary file 7 [file DataSheet4.ZIP]

Archive with 28 entries (24 files):
- H460 apoptosis/
- H460 apoptosis/H460 Apoptosis results summary.xlsx
- H460 apoptosis/H460 Apoptosis-1/
- H460 apoptosis/H460 Apoptosis-1/20200604 H460 24h_e4 12uM-2_011.fcs
- H460 apoptosis/H460 Apoptosis-1/20200604 H460 24h_e4 12uM_004.fcs
- H460 apoptosis/H460 Apoptosis-1/20200604 H460 24h_e4 4uM-2_009.fcs
- H460 apoptosis/H460 Apoptosis-1/20200604 H460 24h_e4 4uM_002.fcs
- H460 apoptosis/H460 Apoptosis-1/20200604 H460 24h_e4 8uM-2_010.fcs
- H460 apoptosis/H460 Apoptosis-1/20200604 H460 24h_e4 8uM_003.fcs
- H460 apoptosis/H460 Apoptosis-1/20200604 H460 24h_NC1_001.fcs
- H460 apoptosis/H460 Apoptosis-1/20200604 H460 24h_NC2_008.fcs
- H460 apoptosis/H460 Apoptosis-2/
- H460 apoptosis/H460 Apoptosis-2/20200611 H460_e12 12uM_007.fcs
- H460 apoptosis/H460 Apoptosis-2/20200611 H460_e12 4uM_005.fcs
- H460 apoptosis/H460 Apoptosis-2/20200611 H460_e12 8uM_006.fcs
- H460 apoptosis/H460 Apoptosis-2/20200611 H460_e4 12uM_004.fcs
- H460 apoptosis/H460 Apoptosis-2/20200611 H460_e4 4uM_002.fcs
- H460 apoptosis/H460 Apoptosis-2/20200611 H460_e4 8uM_003.fcs
- H460 apoptosis/H460 Apoptosis-2/20200611 H460_NC_001.fcs
- H460 apoptosis/H460 Apoptosis-3/
- H460 apoptosis/H460 Apoptosis-3/20200616 H460 e12 48h_12uM-1_007.fcs
- H460 apoptosis/H460 Apoptosis-3/20200616 H460 e12 48h_12uM-2_008.fcs
- H460 apoptosis/H460 Apoptosis-3/20200616 H460 e12 48h_4uM-1_003.fcs
- H460 apoptosis/H460 Apoptosis-3/20200616 H460 e12 48h_4uM-2_004.fcs
- H460 apoptosis/H460 Apoptosis-3/20200616 H460 e12 48h_8uM-1_005.fcs
- H460 apoptosis/H460 Apoptosis-3/20200616 H460 e12 48h_8uM-2_006.fcs
- H460 apoptosis/H460 Apoptosis-3/20200616 H460 e12 48h_NC1_001.fcs
- H460 apoptosis/H460 Apoptosis-3/20200616 H460 e12 48h_NC2_002.fcs
