# Supplementary material for: Discovery of a Series of 1,2,3-Triazole-Containing Erlotinib Derivatives With Potent Anti-Tumor Activities Against Non-Small Cell Lung Cancer
Source: Front Chem. 2022 Jan 7;9:789030. doi: 10.3389/fchem.2021.789030 (PMC8776995; doi:10.3389/fchem.2021.789030)
Supplement: Supplementary file 7 [file DataSheet4.ZIP › H460 apoptosis/H460 Apoptosis results summary.xlsx]

## Sheet: Sheet1
								Sample	Percentage of apoptosis (%)	Average (%)
							nc	20200604 H460 24h_NC1_001.fcs	3.46
05-Jun-2020.wsp FlowJo table	Lymphocytes/Q2: FITC-A+ , PI-A+ | Freq. of Parent	Lymphocytes/Q3: FITC-A+ , PI-A- | Freq. of Parent	Q2+Q3	Percentage of apoptosis (%)				20200604 H460 24h_NC2_008.fcs	5.2
20200604 H460 24h_NC1_001.fcs	1.63 %	1.83 %	0.0346	3.46				20200611 H460_NC_001.fcs	5.26	4.64
20200604 H460 24h_NC2_008.fcs	2.87 %	2.33 %	0.052	5.2			e4 4uM	20200604 H460 24h_e4 4uM-2_009.fcs	8.52
20200604 H460 24h_e4 4uM-2_009.fcs	4.70 %	3.82 %	0.0852	8.52				20200604 H460 24h_e4 4uM_002.fcs	10.51
20200604 H460 24h_e4 4uM_002.fcs	6.80 %	3.71 %	0.1051	10.51				20200611 H460_e4 4uM_002.fcs	10.32	9.78333
20200604 H460 24h_e4 8uM-2_010.fcs	44.0 %	6.70 %	0.507	50.7			e4 8uM	20200604 H460 24h_e4 8uM-2_010.fcs	50.7
20200604 H460 24h_e4 8uM_003.fcs	41.3 %	6.03 %	0.4733	47.33				20200604 H460 24h_e4 8uM_003.fcs	47.33
20200604 H460 24h_e4 12uM-2_011.fcs	74.3 %	4.93 %	0.7923	79.23				20200611 H460_e4 8uM_003.fcs	45.9	47.9767
20200604 H460 24h_e4 12uM_004.fcs	67.3 %	3.57 %	0.7087	70.87			e4 12uM	20200604 H460 24h_e4 12uM-2_011.fcs	79.23
								20200604 H460 24h_e4 12uM_004.fcs	70.87
								20200611 H460_e4 12uM_004.fcs	67.02	72.3733
	Lymphocytes/Q2: FITC-A+ , PI-A+ | Freq. of Parent	Lymphocytes/Q3: FITC-A+ , PI-A- | Freq. of Parent		Percentage of apoptosis (%)			e12 4uM	20200611 H460_e12 4uM_005.fcs	14.9
20200611 H460_NC_001.fcs	2.46 %	2.80 %	0.0526	5.26				20200616 H460 e12 48h_4uM-1_003.fcs	14.05
20200611 H460_e4 4uM_002.fcs	5.85 %	4.47 %	0.1032	10.32				20200616 H460 e12 48h_4uM-2_004.fcs	15.09	14.68
20200611 H460_e4 8uM_003.fcs	35.4 %	10.5 %	0.459	45.9			e12 8uM	20200611 H460_e12 8uM_006.fcs	14.36
20200611 H460_e4 12uM_004.fcs	60.8 %	6.22 %	0.6702	67.02				20200616 H460 e12 48h_8uM-1_005.fcs	16.89
20200611 H460_e12 4uM_005.fcs	8.07 %	6.83 %	0.149	14.9				20200616 H460 e12 48h_8uM-2_006.fcs	16.92	16.0567
20200611 H460_e12 8uM_006.fcs	7.09 %	7.27 %	0.1436	14.36			e12 12uM	20200611 H460_e12 12uM_007.fcs	21.3
20200611 H460_e12 12uM_007.fcs	10.4 %	10.9 %	0.213	21.3				20200616 H460 e12 48h_12uM-1_007.fcs	31.62
								20200616 H460 e12 48h_12uM-2_008.fcs	33.43	28.7833
	Lymphocytes/Q2: FITC-A+ , PI-A+ | Freq. of Parent	Lymphocytes/Q3: FITC-A+ , PI-A- | Freq. of Parent	Percentage of apoptosis (%)
20200616 H460 e12 48h_NC1_001.fcs	0.035	0.0167	5.17
20200616 H460 e12 48h_NC2_002.fcs	0.0372	0.0201	5.73
20200616 H460 e12 48h_4uM-1_003.fcs	0.103	0.0375	14.05
20200616 H460 e12 48h_4uM-2_004.fcs	0.0757	0.0752	15.09
20200616 H460 e12 48h_8uM-1_005.fcs	0.103	0.0659	16.89
20200616 H460 e12 48h_8uM-2_006.fcs	0.109	0.0602	16.92
20200616 H460 e12 48h_12uM-1_007.fcs	0.224	0.0922	31.62
20200616 H460 e12 48h_12uM-2_008.fcs	0.244	0.0903	33.43
