# Supplementary material for: Discovery of a Series of 1,2,3-Triazole-Containing Erlotinib Derivatives With Potent Anti-Tumor Activities Against Non-Small Cell Lung Cancer
Source: Front Chem. 2022 Jan 7;9:789030. doi: 10.3389/fchem.2021.789030 (PMC8776995; doi:10.3389/fchem.2021.789030)
Supplement: Supplementary file 8 [file DataSheet13.zip]

Archive with 23 entries (22 files):
- 6. EGFR Kinase Assay/
- 6. EGFR Kinase Assay/E1-EGFR.xls
- 6. EGFR Kinase Assay/E10-EGFR.xls
- 6. EGFR Kinase Assay/E11-EGFR.xls
- 6. EGFR Kinase Assay/E12-EGFR.xls
- 6. EGFR Kinase Assay/E13-EGFR.xls
- 6. EGFR Kinase Assay/E14-EGFR.xls
- 6. EGFR Kinase Assay/E15-EGFR.xls
- 6. EGFR Kinase Assay/E16-EGFR.xls
- 6. EGFR Kinase Assay/E17-EGFR.xls
- 6. EGFR Kinase Assay/E18-EGFR.xls
- 6. EGFR Kinase Assay/E19-EGFR.xls
- 6. EGFR Kinase Assay/E2-EGFR.xls
- 6. EGFR Kinase Assay/E20-EGFR.xls
- 6. EGFR Kinase Assay/E3-EGFR.xls
- 6. EGFR Kinase Assay/E4-EGFR.xls
- 6. EGFR Kinase Assay/E5-EGFR.xls
- 6. EGFR Kinase Assay/E6-EGFR.xls
- 6. EGFR Kinase Assay/E7-EGFR.xls
- 6. EGFR Kinase Assay/E8-EGFR.xls
- 6. EGFR Kinase Assay/E9-EGFR.xls
- 6. EGFR Kinase Assay/EGFR inhibitory results.docx
- 6. EGFR Kinase Assay/Erlotinib-EGFR.xls
