# Supplementary material for: Discovery of a Series of 1,2,3-Triazole-Containing Erlotinib Derivatives With Potent Anti-Tumor Activities Against Non-Small Cell Lung Cancer
Source: Front Chem. 2022 Jan 7;9:789030. doi: 10.3389/fchem.2021.789030 (PMC8776995; doi:10.3389/fchem.2021.789030)
Supplement: Supplementary file 8 [file DataSheet13.zip › 6. EGFR Kinase Assay/E1-EGFR.xls]

## Sheet: Sheet1
				E1							PCI-32765
			Concentration（nM）	A450		Inhibition				浓度（nM）	A450		Inhibition
			30000	0.289	0.274	73.913	80.6061			30000	0.221		100
			3000	0.338	0.332	43.4783	45.4545			3000	0.231		96.0938
			300	0.353	0.335	34.1615	43.6364			300	0.241		92.1875
			30	0.363	0.35	27.9503	34.5455			30	0.262		83.9844
			3	0.383	0.362	15.528	27.2727			3	0.298		69.9219
			0.3	0.384	0.386	14.9068	12.7273			0.3	0.406		27.7344
			0.03	0.403	0.396	3.10559	6.66667			0.03	0.443		13.2812
			0.0001	0.408	0.407	0	0			0.0001	0.477		0
