# Supplementary material for: Discovery of a Series of 1,2,3-Triazole-Containing Erlotinib Derivatives With Potent Anti-Tumor Activities Against Non-Small Cell Lung Cancer
Source: Front Chem. 2022 Jan 7;9:789030. doi: 10.3389/fchem.2021.789030 (PMC8776995; doi:10.3389/fchem.2021.789030)
Supplement: Supplementary file 8 [file DataSheet13.zip › 6. EGFR Kinase Assay/E10-EGFR.xls]

## Sheet: Sheet1
				E10							PCI-32765
			浓度（nM）	A450		Inhibition				浓度（nM）	A450		Inhibition
			30000	0.295	0.272	78.0952	77.5547			30000	0.145		100
			3000	0.545	0.433	38.4127	48.1752			3000	0.151		98.5981
			300	0.557	0.478	36.5079	39.9635			300	0.161		96.2617
			30	0.654	0.635	21.1111	11.3139			30	0.192		89.0187
			3	0.688	0.637	15.7143	10.9489			3	0.257		73.8318
			0.3	0.715	0.637	11.4286	10.9489			0.3	0.493		18.6916
			0.03	0.757	0.669	4.7619	5.10949			0.03	0.568		1.16822
			0.0001	0.787	0.697	0	0			0.0001	0.573		0
