# Supplementary material for: Discovery of a Series of 1,2,3-Triazole-Containing Erlotinib Derivatives With Potent Anti-Tumor Activities Against Non-Small Cell Lung Cancer
Source: Front Chem. 2022 Jan 7;9:789030. doi: 10.3389/fchem.2021.789030 (PMC8776995; doi:10.3389/fchem.2021.789030)
Supplement: Supplementary file 8 [file DataSheet13.zip › 6. EGFR Kinase Assay/E11-EGFR.xls]

## Sheet: Sheet1
				E11							PCI-32765
			浓度（nM）	A450		Inhibition				浓度（nM）	A450		Inhibition
			30000	0.395	0.423	46.8951	45.2282			30000	0.145		100
			3000	0.552	0.581	13.2762	12.4481			3000	0.151		98.5981
			300	0.553	0.602	13.0621	8.09129			300	0.161		96.2617
			30	0.578	0.61	7.70878	6.43154			30	0.192		89.0187
			3	0.584	0.62	6.42398	4.35685			3	0.257		73.8318
			0.3	0.587	0.623	5.78158	3.73444			0.3	0.493		18.6916
			0.03	0.591	0.625	4.92505	3.3195			0.03	0.568		1.16822
			0.0001	0.614	0.641	0	0			0.0001	0.573		0
