# Supplementary material for: Discovery of a Series of 1,2,3-Triazole-Containing Erlotinib Derivatives With Potent Anti-Tumor Activities Against Non-Small Cell Lung Cancer
Source: Front Chem. 2022 Jan 7;9:789030. doi: 10.3389/fchem.2021.789030 (PMC8776995; doi:10.3389/fchem.2021.789030)
Supplement: Supplementary file 8 [file DataSheet13.zip › 6. EGFR Kinase Assay/E12-EGFR.xls]

## Sheet: Sheet1
				E12							PCI-32765
			浓度（nM）	A450		Inhibition				浓度（nM）	A450		Inhibition
			30000	0.229	0.23	85.5422	85.9127			30000	0.145		100
			3000	0.402	0.408	50.8032	50.5952			3000	0.151		98.5981
			300	0.554	0.501	20.2811	32.1429			300	0.161		96.2617
			30	0.575	0.57	16.0643	18.4524			30	0.192		89.0187
			3	0.609	0.582	9.23695	16.0714			3	0.257		73.8318
			0.3	0.61	0.592	9.03614	14.0873			0.3	0.493		18.6916
			0.03	0.612	0.632	8.63454	6.15079			0.03	0.568		1.16822
			0.0001	0.655	0.663	0	0			0.0001	0.573		0
