# Supplementary material for: Discovery of a Series of 1,2,3-Triazole-Containing Erlotinib Derivatives With Potent Anti-Tumor Activities Against Non-Small Cell Lung Cancer
Source: Front Chem. 2022 Jan 7;9:789030. doi: 10.3389/fchem.2021.789030 (PMC8776995; doi:10.3389/fchem.2021.789030)
Supplement: Supplementary file 8 [file DataSheet13.zip › 6. EGFR Kinase Assay/E13-EGFR.xls]

## Sheet: Sheet1
				E13							PCI-32765
			浓度（nM）	A450		Inhibition				浓度（nM）	A450		Inhibition
			30000	0.333	0.299	100	100			30000	0.145		100
			3000	0.588	0.559	30.8943	29.5393			3000	0.151		98.5981
			300	0.665	0.561	10.0271	28.9973			300	0.161		96.2617
			30	0.681	0.59	5.69106	21.1382			30	0.192		89.0187
			3	0.687	0.616	4.06504	14.0921			3	0.257		73.8318
			0.3	0.698	0.633	1.08401	9.48509			0.3	0.493		18.6916
			0.03	0.702	0.656	0	3.25203			0.03	0.568		1.16822
			0.0001	0.702	0.668	0	0			0.0001	0.573		0
