# Supplementary material for: Discovery of a Series of 1,2,3-Triazole-Containing Erlotinib Derivatives With Potent Anti-Tumor Activities Against Non-Small Cell Lung Cancer
Source: Front Chem. 2022 Jan 7;9:789030. doi: 10.3389/fchem.2021.789030 (PMC8776995; doi:10.3389/fchem.2021.789030)
Supplement: Supplementary file 8 [file DataSheet13.zip › 6. EGFR Kinase Assay/E14-EGFR.xls]

## Sheet: Sheet1
				E14							PCI-32765
			浓度（nM）	A450		Inhibition				浓度（nM）	A450		Inhibition
			30000	0.484	0.5	74.0645	73.6566			30000	0.273		100
			3000	0.886	0.922	22.1935	18.3486			3000	0.298		96.1832
			300	0.97	0.988	11.3548	9.69856			300	0.303		95.4198
			30	0.975	0.995	10.7097	8.78113			30	0.338		90.0763
			3	1.015	1.011	5.54839	6.68414			3	0.477		68.855
			0.3	1.018	1.022	5.16129	5.24246			0.3	0.779		22.7481
			0.03	1.034	1.027	3.09677	4.58716			0.03	0.894		5.19084
			0.0001	1.058	1.062	0	0			0.0001	0.928		0
