# Supplementary material for: Discovery of a Series of 1,2,3-Triazole-Containing Erlotinib Derivatives With Potent Anti-Tumor Activities Against Non-Small Cell Lung Cancer
Source: Front Chem. 2022 Jan 7;9:789030. doi: 10.3389/fchem.2021.789030 (PMC8776995; doi:10.3389/fchem.2021.789030)
Supplement: Supplementary file 8 [file DataSheet13.zip › 6. EGFR Kinase Assay/E15-EGFR.xls]

## Sheet: Sheet1
				E15							PCI-32765
			浓度（nM）	A450		Inhibition				浓度（nM）	A450		Inhibition
			30000	0.469	0.401	86.8567	93.1652			30000	0.273		100
			3000	0.706	0.788	68.0918	67.4851			3000	0.298		96.1832
			300	0.817	0.92	59.3032	58.7259			300	0.303		95.4198
			30	1.005	1.087	44.4181	47.6443			30	0.338		90.0763
			3	1.147	1.352	33.175	30.0597			3	0.477		68.855
			0.3	1.389	1.792	14.0143	0.862641			0.3	0.779		22.7481
			0.03	1.521	1.803	3.56295	0.132714			0.03	0.894		5.19084
			0.0001	1.566	1.805	0	0			0.0001	0.928		0
