# Supplementary material for: Discovery of a Series of 1,2,3-Triazole-Containing Erlotinib Derivatives With Potent Anti-Tumor Activities Against Non-Small Cell Lung Cancer
Source: Front Chem. 2022 Jan 7;9:789030. doi: 10.3389/fchem.2021.789030 (PMC8776995; doi:10.3389/fchem.2021.789030)
Supplement: Supplementary file 8 [file DataSheet13.zip › 6. EGFR Kinase Assay/E16-EGFR.xls]

## Sheet: Sheet1
				E16							PCI-32765
			浓度（nM）	A450		Inhibition				浓度（nM）	A450		Inhibition
			30000	0.519	0.484	60.0629	60			30000	0.165		100
			3000	0.713	0.689	29.5597	27.7165			3000	0.174		98.3146
			300	0.729	0.737	27.044	20.1575			300	0.182		96.8165
			30	0.752	0.765	23.4277	15.748			30	0.209		91.7603
			3	0.775	0.766	19.8113	15.5906			3	0.288		76.9663
			0.3	0.775	0.807	19.8113	9.13386			0.3	0.608		17.0412
			0.03	0.78	0.837	19.0252	4.40945			0.03	0.681		3.37079
			0.0001	0.901	0.865	0	0			0.0001	0.699		0
