# Supplementary material for: Discovery of a Series of 1,2,3-Triazole-Containing Erlotinib Derivatives With Potent Anti-Tumor Activities Against Non-Small Cell Lung Cancer
Source: Front Chem. 2022 Jan 7;9:789030. doi: 10.3389/fchem.2021.789030 (PMC8776995; doi:10.3389/fchem.2021.789030)
Supplement: Supplementary file 8 [file DataSheet13.zip › 6. EGFR Kinase Assay/E17-EGFR.xls]

## Sheet: Sheet1
				E17							PCI-32765
			浓度（nM）	A450		Inhibition				浓度（nM）	A450		Inhibition
			30000	0.455	0.47	60.0639	58.1281			30000	0.165		100
			3000	0.614	0.612	34.6645	34.8112			3000	0.174		98.3146
			300	0.625	0.628	32.9073	32.1839			300	0.182		96.8165
			30	0.717	0.661	18.2109	26.7652			30	0.209		91.7603
			3	0.741	0.708	14.377	19.0476			3	0.288		76.9663
			0.3	0.742	0.748	14.2173	12.4795			0.3	0.608		17.0412
			0.03	0.745	0.767	13.738	9.35961			0.03	0.681		3.37079
			0.0001	0.831	0.824	0	0			0.0001	0.699		0
