# Supplementary material for: Discovery of a Series of 1,2,3-Triazole-Containing Erlotinib Derivatives With Potent Anti-Tumor Activities Against Non-Small Cell Lung Cancer
Source: Front Chem. 2022 Jan 7;9:789030. doi: 10.3389/fchem.2021.789030 (PMC8776995; doi:10.3389/fchem.2021.789030)
Supplement: Supplementary file 8 [file DataSheet13.zip › 6. EGFR Kinase Assay/E18-EGFR.xls]

## Sheet: Sheet1
				E18							PCI-32765
			浓度（nM）	A450		Inhibition				浓度（nM）	A450		Inhibition
			30000	0.435	0.395	68.9441	69.1252			30000	0.165		100
			3000	0.711	0.668	26.087	22.2985			3000	0.174		98.3146
			300	0.716	0.698	25.3106	17.1527			300	0.182		96.8165
			30	0.743	0.721	21.118	13.2075			30	0.209		91.7603
			3	0.77	0.724	16.9255	12.693			3	0.288		76.9663
			0.3	0.817	0.738	9.62733	10.2916			0.3	0.608		17.0412
			0.03	0.841	0.754	5.90062	7.54717			0.03	0.681		3.37079
			0.0001	0.879	0.798	0	0			0.0001	0.699		0
