# Supplementary material for: Discovery of a Series of 1,2,3-Triazole-Containing Erlotinib Derivatives With Potent Anti-Tumor Activities Against Non-Small Cell Lung Cancer
Source: Front Chem. 2022 Jan 7;9:789030. doi: 10.3389/fchem.2021.789030 (PMC8776995; doi:10.3389/fchem.2021.789030)
Supplement: Supplementary file 8 [file DataSheet13.zip › 6. EGFR Kinase Assay/E19-EGFR.xls]

## Sheet: Sheet1
				E19							PCI-32765
			浓度（nM）	A450		Inhibition				浓度（nM）	A450		Inhibition
			30000	0.473	0.466	52.7337	51.6667			30000	0.165		100
			3000	0.725	0.661	8.28924	15.5556			3000	0.174		98.3146
			300	0.734	0.689	6.70194	10.3704			300	0.182		96.8165
			30	0.736	0.706	6.34921	7.22222			30	0.209		91.7603
			3	0.76	0.727	2.1164	3.33333			3	0.288		76.9663
			0.3	0.766	0.74	1.0582	0.925926			0.3	0.608		17.0412
			0.03	0.772	0.745	0	0			0.03	0.681		3.37079
			0.0001	0.772	0.745	0	0			0.0001	0.699		0
