# Supplementary material for: Discovery of a Series of 1,2,3-Triazole-Containing Erlotinib Derivatives With Potent Anti-Tumor Activities Against Non-Small Cell Lung Cancer
Source: Front Chem. 2022 Jan 7;9:789030. doi: 10.3389/fchem.2021.789030 (PMC8776995; doi:10.3389/fchem.2021.789030)
Supplement: Supplementary file 8 [file DataSheet13.zip › 6. EGFR Kinase Assay/E2-EGFR.xls]

## Sheet: Sheet1
				E2							PCI-32765
			浓度（nM）	A450		Inhibition				浓度（nM）	A450		Inhibition
			30000	0.251	0.245	97.4522	98.0519			30000	0.221		100
			3000	0.304	0.309	63.6943	56.4935			3000	0.231		96.0938
			300	0.327	0.341	49.0446	35.7143			300	0.241		92.1875
			30	0.354	0.354	31.8471	27.2727			30	0.262		83.9844
			3	0.354	0.358	31.8471	24.6753			3	0.298		69.9219
			0.3	0.387	0.384	10.828	7.79221			0.3	0.406		27.7344
			0.03	0.4	0.386	2.54777	6.49351			0.03	0.443		13.2812
			0.0001	0.404	0.396	0	0			0.0001	0.477		0
