# Supplementary material for: Discovery of a Series of 1,2,3-Triazole-Containing Erlotinib Derivatives With Potent Anti-Tumor Activities Against Non-Small Cell Lung Cancer
Source: Front Chem. 2022 Jan 7;9:789030. doi: 10.3389/fchem.2021.789030 (PMC8776995; doi:10.3389/fchem.2021.789030)
Supplement: Supplementary file 8 [file DataSheet13.zip › 6. EGFR Kinase Assay/E20-EGFR.xls]

## Sheet: Sheet1
				E20							PCI-32765
			浓度（nM）	A450		Inhibition				浓度（nM）	A450		Inhibition
			30000	0.452	0.484	88.5561	85.4235			30000	0.273		100
			3000	0.879	0.895	55.7604	51.9544			3000	0.298		96.1832
			300	1.057	1.032	42.0891	40.798			300	0.303		95.4198
			30	1.078	1.101	40.4762	35.1792			30	0.338		90.0763
			3	1.104	1.118	38.4793	33.7948			3	0.477		68.855
			0.3	1.323	1.201	21.659	27.0358			0.3	0.779		22.7481
			0.03	1.562	1.484	3.30261	3.99023			0.03	0.894		5.19084
			0.0001	1.605	1.533	0	0			0.0001	0.928		0
