# Supplementary material for: Discovery of a Series of 1,2,3-Triazole-Containing Erlotinib Derivatives With Potent Anti-Tumor Activities Against Non-Small Cell Lung Cancer
Source: Front Chem. 2022 Jan 7;9:789030. doi: 10.3389/fchem.2021.789030 (PMC8776995; doi:10.3389/fchem.2021.789030)
Supplement: Supplementary file 8 [file DataSheet13.zip › 6. EGFR Kinase Assay/E3-EGFR.xls]

## Sheet: Sheet1
				E3							PCI-32765
			浓度（nM）	A450		Inhibition				浓度（nM）	A450		Inhibition
			30000	0.314	0.379	44.9198	39.1705			30000	0.221		100
			3000	0.318	0.384	42.7807	36.8664			3000	0.231		96.0938
			300	0.319	0.387	42.246	35.4839			300	0.241		92.1875
			30	0.328	0.403	37.4332	28.1106			30	0.262		83.9844
			3	0.362	0.427	19.2513	17.0507			3	0.298		69.9219
			0.3	0.365	0.427	17.6471	17.0507			0.3	0.406		27.7344
			0.03	0.376	0.432	11.7647	14.7465			0.03	0.443		13.2812
			0.0001	0.398	0.464	0	0			0.0001	0.477		0
