# Supplementary material for: Discovery of a Series of 1,2,3-Triazole-Containing Erlotinib Derivatives With Potent Anti-Tumor Activities Against Non-Small Cell Lung Cancer
Source: Front Chem. 2022 Jan 7;9:789030. doi: 10.3389/fchem.2021.789030 (PMC8776995; doi:10.3389/fchem.2021.789030)
Supplement: Supplementary file 8 [file DataSheet13.zip › 6. EGFR Kinase Assay/E4-EGFR.xls]

## Sheet: Sheet1
				E4							PCI-32765
			浓度（nM）	A450		Inhibition				浓度（nM）	A450		Inhibition
			30000	0.335	0.336	70.1923	70.7237			30000	0.221		100
			3000	0.511	0.494	13.7821	18.75			3000	0.231		96.0938
			300	0.522	0.517	10.2564	11.1842			300	0.241		92.1875
			30	0.524	0.518	9.61538	10.8553			30	0.262		83.9844
			3	0.526	0.525	8.97436	8.55263			3	0.298		69.9219
			0.3	0.527	0.532	8.65385	6.25			0.3	0.406		27.7344
			0.03	0.553	0.548	0.320513	0.986842			0.03	0.443		13.2812
			0.0001	0.554	0.551	0	0			0.0001	0.477		0
