# Supplementary material for: Discovery of a Series of 1,2,3-Triazole-Containing Erlotinib Derivatives With Potent Anti-Tumor Activities Against Non-Small Cell Lung Cancer
Source: Front Chem. 2022 Jan 7;9:789030. doi: 10.3389/fchem.2021.789030 (PMC8776995; doi:10.3389/fchem.2021.789030)
Supplement: Supplementary file 8 [file DataSheet13.zip › 6. EGFR Kinase Assay/E5-EGFR.xls]

## Sheet: Sheet1
				E5							PCI-32765
			浓度（nM）	A450		Inhibition				浓度（nM）	A450		Inhibition
			30000	0.374	0.365	57.3826	59.5395			30000	0.221		100
			3000	0.461	0.448	28.1879	32.2368			3000	0.231		96.0938
			300	0.472	0.461	24.4966	27.9605			300	0.241		92.1875
			30	0.486	0.465	19.7987	26.6447			30	0.262		83.9844
			3	0.489	0.477	18.7919	22.6974			3	0.298		69.9219
			0.3	0.496	0.478	16.443	22.3684			0.3	0.406		27.7344
			0.03	0.521	0.521	8.05369	8.22368			0.03	0.443		13.2812
			0.0001	0.545	0.546	0	0			0.0001	0.477		0
