# Supplementary material for: Discovery of a Series of 1,2,3-Triazole-Containing Erlotinib Derivatives With Potent Anti-Tumor Activities Against Non-Small Cell Lung Cancer
Source: Front Chem. 2022 Jan 7;9:789030. doi: 10.3389/fchem.2021.789030 (PMC8776995; doi:10.3389/fchem.2021.789030)
Supplement: Supplementary file 8 [file DataSheet13.zip › 6. EGFR Kinase Assay/E6-EGFR.xls]

## Sheet: Sheet1
				E6							PCI-32765
			浓度（nM）	A450		Inhibition				浓度（nM）	A450		Inhibition
			30000	0.273	0.263	91.7722	93.4169			30000	0.221		100
			3000	0.339	0.335	70.8861	70.8464			3000	0.231		96.0938
			300	0.469	0.493	29.7468	21.3166			300	0.241		92.1875
			30	0.48	0.494	26.2658	21.0031			30	0.262		83.9844
			3	0.495	0.524	21.519	11.5987			3	0.298		69.9219
			0.3	0.509	0.527	17.0886	10.6583			0.3	0.406		27.7344
			0.03	0.545	0.557	5.6962	1.25392			0.03	0.443		13.2812
			0.0001	0.563	0.561	0	0			0.0001	0.477		0
