# Supplementary material for: Discovery of a Series of 1,2,3-Triazole-Containing Erlotinib Derivatives With Potent Anti-Tumor Activities Against Non-Small Cell Lung Cancer
Source: Front Chem. 2022 Jan 7;9:789030. doi: 10.3389/fchem.2021.789030 (PMC8776995; doi:10.3389/fchem.2021.789030)
Supplement: Supplementary file 8 [file DataSheet13.zip › 6. EGFR Kinase Assay/E7-EGFR.xls]

## Sheet: Sheet1
				E7							PCI-32765
			浓度（nM）	A450		Inhibition				浓度（nM）	A450		Inhibition
			30000	0.419	0.348	61.0084	71.3559			30000	0.145		100
			3000	0.702	0.649	13.4454	20.339			3000	0.151		98.5981
			300	0.717	0.724	10.9244	7.62712			300	0.161		96.2617
			30	0.728	0.729	9.07563	6.77966			30	0.192		89.0187
			3	0.734	0.745	8.06723	4.0678			3	0.257		73.8318
			0.3	0.746	0.749	6.05042	3.38983			0.3	0.493		18.6916
			0.03	0.751	0.765	5.21008	0.677966			0.03	0.568		1.16822
			0.0001	0.782	0.769	0	0			0.0001	0.573		0
