# Supplementary material for: Discovery of a Series of 1,2,3-Triazole-Containing Erlotinib Derivatives With Potent Anti-Tumor Activities Against Non-Small Cell Lung Cancer
Source: Front Chem. 2022 Jan 7;9:789030. doi: 10.3389/fchem.2021.789030 (PMC8776995; doi:10.3389/fchem.2021.789030)
Supplement: Supplementary file 8 [file DataSheet13.zip › 6. EGFR Kinase Assay/E8-EGFR.xls]

## Sheet: Sheet1
				E8							PCI-32765
			浓度（nM）	A450		Inhibition				浓度（nM）	A450		Inhibition
			30000	0.236	0.247	90.9594	89.8246			30000	0.145		100
			3000	0.496	0.528	42.9889	40.5263			3000	0.151		98.5981
			300	0.573	0.627	28.7823	23.1579			300	0.161		96.2617
			30	0.632	0.637	17.8967	21.4035			30	0.192		89.0187
			3	0.644	0.653	15.6827	18.5965			3	0.257		73.8318
			0.3	0.651	0.714	14.3911	7.89474			0.3	0.493		18.6916
			0.03	0.704	0.748	4.61255	1.92982			0.03	0.568		1.16822
			0.0001	0.729	0.759	0	0			0.0001	0.573		0
