# Supplementary material for: Discovery of a Series of 1,2,3-Triazole-Containing Erlotinib Derivatives With Potent Anti-Tumor Activities Against Non-Small Cell Lung Cancer
Source: Front Chem. 2022 Jan 7;9:789030. doi: 10.3389/fchem.2021.789030 (PMC8776995; doi:10.3389/fchem.2021.789030)
Supplement: Supplementary file 8 [file DataSheet13.zip › 6. EGFR Kinase Assay/E9-EGFR.xls]

## Sheet: Sheet1
				E9							PCI-32765
			浓度（nM）	A450		Inhibition				浓度（nM）	A450		Inhibition
			30000	0.237	0.246	89.7959	89.9471			30000	0.145		100
			3000	0.474	0.504	41.4286	44.4444			3000	0.151		98.5981
			300	0.615	0.729	12.6531	4.7619			300	0.161		96.2617
			30	0.633	0.748	8.97959	1.41093			30	0.192		89.0187
			3	0.657	0.751	4.08163	0.881834			3	0.257		73.8318
			0.3	0.673	0.752	0.816327	0.705467			0.3	0.493		18.6916
			0.03	0.674	0.755	0.612245	0.176367			0.03	0.568		1.16822
			0.0001	0.677	0.756	0	0			0.0001	0.573		0
