# Supplementary material for: Discovery of a Series of 1,2,3-Triazole-Containing Erlotinib Derivatives With Potent Anti-Tumor Activities Against Non-Small Cell Lung Cancer
Source: Front Chem. 2022 Jan 7;9:789030. doi: 10.3389/fchem.2021.789030 (PMC8776995; doi:10.3389/fchem.2021.789030)
Supplement: Supplementary file 8 [file DataSheet13.zip › 6. EGFR Kinase Assay/Erlotinib-EGFR.xls]

## Sheet: Sheet1
				Erlotinib							PCI-32765
			浓度（nM）	A450		Inhibition				浓度（nM）	A450		Inhibition
			30000	0.231	0.224	100	100			30000	0.273		100
			3000	0.243	0.285	98.69	92.9561			3000	0.298		96.1832
			300	0.292	0.328	93.3406	87.9908			300	0.303		95.4198
			30	0.48	0.487	72.8166	69.6305			30	0.338		90.0763
			3	0.746	0.749	43.7773	39.3764			3	0.477		68.855
			0.3	0.94	0.95	22.5983	16.1663			0.3	0.779		22.7481
			0.03	0.998	0.969	16.2664	13.9723			0.03	0.894		5.19084
			0.0001	1.147	1.09	0	0			0.0001	0.928		0
