# Supplementary material for: Discovery of a Series of 1,2,3-Triazole-Containing Erlotinib Derivatives With Potent Anti-Tumor Activities Against Non-Small Cell Lung Cancer
Source: Front Chem. 2022 Jan 7;9:789030. doi: 10.3389/fchem.2021.789030 (PMC8776995; doi:10.3389/fchem.2021.789030)
Supplement: Supplementary file 9 [file Table5.XLS]

## Sheet: Results
Block Type	96well
Chemistry	SYBR_GREEN
Experiment File Name	E:\SG\20201020-2 SG.eds
Experiment Run End Time	2020-10-20 17:05:36 PM PDT
Instrument Type	steponeplus
Passive Reference	ROX
Well	Sample Name	Target Name	Task	Reporter	Quencher	RQ	RQ Min	RQ Max	Cт	Cт Mean	Cт SD	ΔCт	ΔCт Mean	ΔCт SE	HK Control ΔCт Mean	HK Control ΔCт SE	ΔΔCт	Automatic Ct Threshold	Ct Threshold	Automatic Baseline	Baseline Start	Baseline End	Efficiency	Comments	HIGHSD
A1	NC	b-Actin	UNKNOWN	SYBR	None				14.8057	14.7647	0.0580548							TRUE	0.880194	TRUE	3	7	1		N
A2	NC	b-Actin	UNKNOWN	SYBR	None				14.7236	14.7647	0.0580548							TRUE	0.880194	TRUE	3	7	1		N
A3	NC	CCND1	UNKNOWN	SYBR	None	1	0.750398	1.33263	21.4562	21.5433	0.123169		6.77862	0.0962831			0	TRUE	1.20693	TRUE	3	13	1		N
A4	NC	CCND1	UNKNOWN	SYBR	None	1	0.750398	1.33263	21.6304	21.5433	0.123169		6.77862	0.0962831			0	TRUE	1.20693	TRUE	3	12	1		N
A5	NC	CDK2	UNKNOWN	SYBR	None	1	0.804656	1.24277	25.5478	25.4876	0.0851542		10.7229	0.0728752			0	TRUE	1.5693	TRUE	3	16	1		N
A6	NC	CDK2	UNKNOWN	SYBR	None	1	0.804656	1.24277	25.4274	25.4876	0.0851542		10.7229	0.0728752			0	TRUE	1.5693	TRUE	3	16	1		N
A7	NC	CDK6	UNKNOWN	SYBR	None	1	0.880478	1.13575	26.446	26.4577	0.0165216		11.693	0.0426809			0	TRUE	1.70623	TRUE	3	17	1		N
A8	NC	CDK6	UNKNOWN	SYBR	None	1	0.880478	1.13575	26.4694	26.4577	0.0165216		11.693	0.0426809			0	TRUE	1.70623	TRUE	3	17	1		N
A9	NC	CCNA	UNKNOWN	SYBR	None	1	0.49826	2.00698	22.5036	22.7335	0.325196		7.96888	0.233584			0	TRUE	1.42893	TRUE	3	14	1		N
A10	NC	CCNA	UNKNOWN	SYBR	None	1	0.49826	2.00698	22.9635	22.7335	0.325196		7.96888	0.233584			0	TRUE	1.42893	TRUE	3	14	1		N
A11	NC	CCNB	UNKNOWN	SYBR	None	1	0.877052	1.14018	21.4989	21.4831	0.0223506		6.7184	0.0439881			0	TRUE	1.4329	TRUE	3	13	1		N
A12	NC	CCNB	UNKNOWN	SYBR	None	1	0.877052	1.14018	21.4673	21.4831	0.0223506		6.7184	0.0439881			0	TRUE	1.4329	TRUE	3	13	1		N
B1	e4 4uM	b-Actin	UNKNOWN	SYBR	None				14.6478	14.5532	0.133828							TRUE	0.880194	TRUE	3	6	1		N
B2	e4 4uM	b-Actin	UNKNOWN	SYBR	None				14.4586	14.5532	0.133828							TRUE	0.880194	TRUE	3	7	1		N
B3	e4 4uM	CCND1	UNKNOWN	SYBR	None	0.829715	0.569156	1.20956	21.5174	21.6011	0.118475		7.04794	0.126385			0.269312	TRUE	1.20693	TRUE	3	13	1		N
B4	e4 4uM	CCND1	UNKNOWN	SYBR	None	0.829715	0.569156	1.20956	21.6849	21.6011	0.118475		7.04794	0.126385			0.269312	TRUE	1.20693	TRUE	3	13	1		N
B5	e4 4uM	CDK2	UNKNOWN	SYBR	None	1.02848	0.701494	1.50789	25.3222	25.2356	0.122514		10.6824	0.128296			-0.0405164	TRUE	1.5693	TRUE	3	16	1		N
B6	e4 4uM	CDK2	UNKNOWN	SYBR	None	1.02848	0.701494	1.50789	25.149	25.2356	0.122514		10.6824	0.128296			-0.0405164	TRUE	1.5693	TRUE	3	17	1		N
B7	e4 4uM	CDK6	UNKNOWN	SYBR	None	0.868509	0.621687	1.21333	26.5097	26.4496	0.0850031		11.8964	0.112106			0.203387	TRUE	1.70623	TRUE	3	17	1		N
B8	e4 4uM	CDK6	UNKNOWN	SYBR	None	0.868509	0.621687	1.21333	26.3895	26.4496	0.0850031		11.8964	0.112106			0.203387	TRUE	1.70623	TRUE	3	17	1		N
B9	e4 4uM	CCNA	UNKNOWN	SYBR	None	0.763978	0.569579	1.02472	22.8833	22.9105	0.0384487		8.35728	0.0984587			0.388398	TRUE	1.42893	TRUE	3	14	1		N
B10	e4 4uM	CCNA	UNKNOWN	SYBR	None	0.763978	0.569579	1.02472	22.9377	22.9105	0.0384487		8.35728	0.0984587			0.388398	TRUE	1.42893	TRUE	3	14	1		N
B11	e4 4uM	CCNB	UNKNOWN	SYBR	None	0.913824	0.687246	1.2151	21.4148	21.4016	0.0186323		6.84841	0.0955435			0.130012	TRUE	1.4329	TRUE	3	13	1		N
B12	e4 4uM	CCNB	UNKNOWN	SYBR	None	0.913824	0.687246	1.2151	21.3884	21.4016	0.0186323		6.84841	0.0955435			0.130012	TRUE	1.4329	TRUE	3	13	1		N
C1	e4 8uM	b-Actin	UNKNOWN	SYBR	None				15.0743	14.9868	0.12383							TRUE	0.880194	TRUE	3	7	1		N
C2	e4 8uM	b-Actin	UNKNOWN	SYBR	None				14.8992	14.9868	0.12383							TRUE	0.880194	TRUE	3	6	1		N
C3	e4 8uM	CCND1	UNKNOWN	SYBR	None	0.89234	0.684535	1.16323	21.945	21.9297	0.0216655		6.94296	0.0888912			0.164335	TRUE	1.20693	TRUE	3	13	1		N
C4	e4 8uM	CCND1	UNKNOWN	SYBR	None	0.89234	0.684535	1.16323	21.9144	21.9297	0.0216655		6.94296	0.0888912			0.164335	TRUE	1.20693	TRUE	3	14	1		N
C5	e4 8uM	CDK2	UNKNOWN	SYBR	None	1.15904	0.702129	1.91328	25.3533	25.4968	0.202871		10.51	0.168063			-0.212927	TRUE	1.5693	TRUE	3	17	1		N
C6	e4 8uM	CDK2	UNKNOWN	SYBR	None	1.15904	0.702129	1.91328	25.6402	25.4968	0.202871		10.51	0.168063			-0.212927	TRUE	1.5693	TRUE	3	17	1		N
C7	e4 8uM	CDK6	UNKNOWN	SYBR	None	0.637034	0.0921502	4.40382	27.9727	27.3303	0.908401		12.3436	0.648277			0.650557	TRUE	1.70623	TRUE	3	19	1		Y
C8	e4 8uM	CDK6	UNKNOWN	SYBR	None	0.637034	0.0921502	4.40382	26.688	27.3303	0.908401		12.3436	0.648277			0.650557	TRUE	1.70623	TRUE	3	17	1		Y
C9	e4 8uM	CCNA	UNKNOWN	SYBR	None	0.704224	0.542069	0.914887	23.4673	23.4615	0.00814075		8.47477	0.0877501			0.505893	TRUE	1.42893	TRUE	3	15	1		N
C10	e4 8uM	CCNA	UNKNOWN	SYBR	None	0.704224	0.542069	0.914887	23.4558	23.4615	0.00814075		8.47477	0.0877501			0.505893	TRUE	1.42893	TRUE	3	15	1		N
C11	e4 8uM	CCNB	UNKNOWN	SYBR	None	0.778275	0.579032	1.04608	22.0203	22.0668	0.0658044		7.08005	0.0991567			0.361647	TRUE	1.4329	TRUE	3	13	1		N
C12	e4 8uM	CCNB	UNKNOWN	SYBR	None	0.778275	0.579032	1.04608	22.1133	22.0668	0.0658044		7.08005	0.0991567			0.361647	TRUE	1.4329	TRUE	3	14	1		N
D1	e4 12uM	b-Actin	UNKNOWN	SYBR	None				14.9632	14.8923	0.100291							TRUE	0.880194	TRUE	3	8	1		N
D2	e4 12uM	b-Actin	UNKNOWN	SYBR	None				14.8214	14.8923	0.100291							TRUE	0.880194	TRUE	3	6	1		N
D3	e4 12uM	CCND1	UNKNOWN	SYBR	None	0.711229	0.57563	0.87877	22.1637	22.1625	0.00170071		7.27024	0.0709264			0.491614	TRUE	1.20693	TRUE	3	14	1		N
D4	e4 12uM	CCND1	UNKNOWN	SYBR	None	0.711229	0.57563	0.87877	22.1613	22.1625	0.00170071		7.27024	0.0709264			0.491614	TRUE	1.20693	TRUE	3	14	1		N
D5	e4 12uM	CDK2	UNKNOWN	SYBR	None	1.17326	0.867134	1.58747	25.4571	25.3847	0.102457		10.4924	0.101379			-0.230527	TRUE	1.5693	TRUE	3	16	1		N
D6	e4 12uM	CDK2	UNKNOWN	SYBR	None	1.17326	0.867134	1.58747	25.3122	25.3847	0.102457		10.4924	0.101379			-0.230527	TRUE	1.5693	TRUE	3	16	1		N
D7	e4 12uM	CDK6	UNKNOWN	SYBR	None	1.10913	0.875896	1.40447	26.4007	26.4359	0.0497427		11.5436	0.0791598			-0.149429	TRUE	1.70623	TRUE	3	16	1		N
D8	e4 12uM	CDK6	UNKNOWN	SYBR	None	1.10913	0.875896	1.40447	26.471	26.4359	0.0497427		11.5436	0.0791598			-0.149429	TRUE	1.70623	TRUE	3	17	1		N
D9	e4 12uM	CCNA	UNKNOWN	SYBR	None	0.781746	0.62318	0.980658	23.189	23.2164	0.0386942		8.32411	0.0760113			0.355228	TRUE	1.42893	TRUE	3	15	1		N
D10	e4 12uM	CCNA	UNKNOWN	SYBR	None	0.781746	0.62318	0.980658	23.2437	23.2164	0.0386942		8.32411	0.0760113			0.355228	TRUE	1.42893	TRUE	3	14	1		N
D11	e4 12uM	CCNB	UNKNOWN	SYBR	None	1.00348	0.785922	1.28127	21.5646	21.6056	0.0580507		6.71338	0.0819393			-0.00501442	TRUE	1.4329	TRUE	3	13	1		N
D12	e4 12uM	CCNB	UNKNOWN	SYBR	None	1.00348	0.785922	1.28127	21.6467	21.6056	0.0580507		6.71338	0.0819393			-0.00501442	TRUE	1.4329	TRUE	3	13	1		N
E1	e12 4uM	b-Actin	UNKNOWN	SYBR	None				14.9362	14.8304	0.149575							TRUE	0.880194	TRUE	3	7	1		N
E2	e12 4uM	b-Actin	UNKNOWN	SYBR	None				14.7246	14.8304	0.149575							TRUE	0.880194	TRUE	3	6	1		N
E3	e12 4uM	CCND1	UNKNOWN	SYBR	None	1.15935	0.834937	1.60981	21.3652	21.3957	0.0430815		6.56531	0.110066			-0.213313	TRUE	1.20693	TRUE	3	13	1		N
E4	e12 4uM	CCND1	UNKNOWN	SYBR	None	1.15935	0.834937	1.60981	21.4262	21.3957	0.0430815		6.56531	0.110066			-0.213313	TRUE	1.20693	TRUE	3	13	1		N
E5	e12 4uM	CDK2	UNKNOWN	SYBR	None	1.12673	0.818492	1.55104	25.3984	25.3812	0.0244155		10.5508	0.107166			-0.172137	TRUE	1.5693	TRUE	3	16	1		N
E6	e12 4uM	CDK2	UNKNOWN	SYBR	None	1.12673	0.818492	1.55104	25.3639	25.3812	0.0244155		10.5508	0.107166			-0.172137	TRUE	1.5693	TRUE	3	17	1		N
E7	e12 4uM	CDK6	UNKNOWN	SYBR	None	0.989557	0.670691	1.46002	26.6149	26.5386	0.107907		11.7082	0.130416			0.0151448	TRUE	1.70623	TRUE	3	17	1		N
E8	e12 4uM	CDK6	UNKNOWN	SYBR	None	0.989557	0.670691	1.46002	26.4622	26.5386	0.107907		11.7082	0.130416			0.0151448	TRUE	1.70623	TRUE	3	17	1		N
E9	e12 4uM	CCNA	UNKNOWN	SYBR	None	0.83938	0.604271	1.16596	23.0209	23.0519	0.0437356		8.22148	0.110194			0.252604	TRUE	1.42893	TRUE	3	15	1		N
E10	e12 4uM	CCNA	UNKNOWN	SYBR	None	0.83938	0.604271	1.16596	23.0828	23.0519	0.0437356		8.22148	0.110194			0.252604	TRUE	1.42893	TRUE	3	15	1		N
E11	e12 4uM	CCNB	UNKNOWN	SYBR	None	1.03047	0.681421	1.55831	21.4158	21.5055	0.126847		6.6751	0.138677			-0.0432992	TRUE	1.4329	TRUE	3	13	1		N
E12	e12 4uM	CCNB	UNKNOWN	SYBR	None	1.03047	0.681421	1.55831	21.5952	21.5055	0.126847		6.6751	0.138677			-0.0432992	TRUE	1.4329	TRUE	3	12	1		N
F1	e12 8uM	b-Actin	UNKNOWN	SYBR	None				14.9457	14.9152	0.0432157							TRUE	0.880194	TRUE	3	7	1		N
F2	e12 8uM	b-Actin	UNKNOWN	SYBR	None				14.8846	14.9152	0.0432157							TRUE	0.880194	TRUE	3	7	1		N
F3	e12 8uM	CCND1	UNKNOWN	SYBR	None	0.837158	0.76116	0.920744	21.941	21.9502	0.0129988		7.03505	0.0319105			0.256428	TRUE	1.20693	TRUE	3	14	1		N
F4	e12 8uM	CCND1	UNKNOWN	SYBR	None	0.837158	0.76116	0.920744	21.9594	21.9502	0.0129988		7.03505	0.0319105			0.256428	TRUE	1.20693	TRUE	3	13	1		N
F5	e12 8uM	CDK2	UNKNOWN	SYBR	None	0.966533	0.725285	1.28803	25.7785	25.6872	0.129124		10.772	0.0962827			0.049109	TRUE	1.5693	TRUE	3	17	1		N
F6	e12 8uM	CDK2	UNKNOWN	SYBR	None	0.966533	0.725285	1.28803	25.5959	25.6872	0.129124		10.772	0.0962827			0.049109	TRUE	1.5693	TRUE	3	17	1		N
F7	e12 8uM	CDK6	UNKNOWN	SYBR	None	0.91526	0.645362	1.29803	26.849	26.7359	0.159945		11.8208	0.117154			0.127747	TRUE	1.70623	TRUE	3	18	1		N
F8	e12 8uM	CDK6	UNKNOWN	SYBR	None	0.91526	0.645362	1.29803	26.6228	26.7359	0.159945		11.8208	0.117154			0.127747	TRUE	1.70623	TRUE	3	18	1		N
F9	e12 8uM	CCNA	UNKNOWN	SYBR	None	0.620425	0.540596	0.712043	23.5381	23.5727	0.0489699		8.65755	0.0461825			0.688671	TRUE	1.42893	TRUE	3	15	1		N
F10	e12 8uM	CCNA	UNKNOWN	SYBR	None	0.620425	0.540596	0.712043	23.6074	23.5727	0.0489699		8.65755	0.0461825			0.688671	TRUE	1.42893	TRUE	3	15	1		N
F11	e12 8uM	CCNB	UNKNOWN	SYBR	None	0.843117	0.683801	1.03955	21.8165	21.8798	0.0894188		6.96459	0.0702257			0.246195	TRUE	1.4329	TRUE	3	13	1		N
F12	e12 8uM	CCNB	UNKNOWN	SYBR	None	0.843117	0.683801	1.03955	21.943	21.8798	0.0894188		6.96459	0.0702257			0.246195	TRUE	1.4329	TRUE	3	13	1		N
G1	e12 12uM	b-Actin	UNKNOWN	SYBR	None				15.1374	15.0629	0.10525							TRUE	0.880194	TRUE	3	7	1		N
G2	e12 12uM	b-Actin	UNKNOWN	SYBR	None				14.9885	15.0629	0.10525							TRUE	0.880194	TRUE	3	7	1		N
G3	e12 12uM	CCND1	UNKNOWN	SYBR	None	0.693976	0.549419	0.876568	22.3442	22.3686	0.0344984		7.30567	0.0783192			0.527042	TRUE	1.20693	TRUE	3	14	1		N
G4	e12 12uM	CCND1	UNKNOWN	SYBR	None	0.693976	0.549419	0.876568	22.393	22.3686	0.0344984		7.30567	0.0783192			0.527042	TRUE	1.20693	TRUE	3	14	1		N
G5	e12 12uM	CDK2	UNKNOWN	SYBR	None	0.950243	0.662925	1.36209	25.9546	25.8595	0.134436		10.7966	0.120728			0.0736318	TRUE	1.5693	TRUE	3	17	1		N
G6	e12 12uM	CDK2	UNKNOWN	SYBR	None	0.950243	0.662925	1.36209	25.7644	25.8595	0.134436		10.7966	0.120728			0.0736318	TRUE	1.5693	TRUE	3	17	1		N
G7	e12 12uM	CDK6	UNKNOWN	SYBR	None	0.985244	0.782342	1.24077	26.7984	26.7774	0.0296485		11.7145	0.0773198			0.0214477	TRUE	1.70623	TRUE	3	17	1		N
G8	e12 12uM	CDK6	UNKNOWN	SYBR	None	0.985244	0.782342	1.24077	26.7564	26.7774	0.0296485		11.7145	0.0773198			0.0214477	TRUE	1.70623	TRUE	3	18	1		N
G9	e12 12uM	CCNA	UNKNOWN	SYBR	None	0.736161	0.554181	0.977899	23.4143	23.4737	0.0839821		8.41079	0.095212			0.441907	TRUE	1.42893	TRUE	3	15	1		N
G10	e12 12uM	CCNA	UNKNOWN	SYBR	None	0.736161	0.554181	0.977899	23.5331	23.4737	0.0839821		8.41079	0.095212			0.441907	TRUE	1.42893	TRUE	3	15	1		N
G11	e12 12uM	CCNB	UNKNOWN	SYBR	None	1.0421	0.77067	1.40914	21.6533	21.7218	0.0969243		6.6589	0.101173			-0.0594983	TRUE	1.4329	TRUE	3	13	1		N
G12	e12 12uM	CCNB	UNKNOWN	SYBR	None	1.0421	0.77067	1.40914	21.7904	21.7218	0.0969243		6.6589	0.101173			-0.0594983	TRUE	1.4329	TRUE	3	13	1		N
Analysis Type	Singleplex
Endogenous Control	b-Actin
RQ Min/Max Confidence Level	95.0
Reference Sample	NC
											20201020-2
												2^ΔΔCт
					Normalized to WT					CCND1	NC	1
		Cт	Cт Mean	Cт SD	ΔCт	ΔΔCт	2^ΔΔCт				e4 4uM	0.829715
NC	beta-Actin	14.8057	14.7647	0.0580548							e4 8uM	0.89234
	beta-Actin	14.7236	14.7647	0.0580548							e4 12uM	0.711228
	CCND1	21.4562	21.5433	0.123169	6.77862						e12 4uM	1.15935
	CCND1	21.6304	21.5433	0.123169							e12 8uM	0.837158
	CDK2	25.5478	25.4876	0.0851542	10.7229						e12 12uM	0.693976
	CDK2	25.4274	25.4876	0.0851542						CDK2	NC	1
	CDK6	26.446	26.4577	0.0165216	11.693						e4 4uM	1.02848
	CDK6	26.4694	26.4577	0.0165216							e4 8uM	1.15904
	CCNA	22.5036	22.7335	0.325196	7.96888						e4 12uM	1.17326
	CCNA	22.9635	22.7335	0.325196							e12 4uM	1.12673
	CCNB	21.4989	21.4831	0.0223506	6.7184						e12 8uM	0.966533
	CCNB	21.4673	21.4831	0.0223506							e12 12uM	0.950243
e4 4uM	beta-Actin	14.6478	14.5532	0.133828						CDK6	NC	1
e4 4uM	beta-Actin	14.4586	14.5532	0.133828							e4 4uM	0.868509
e4 4uM	CCND1	21.5174	21.6011	0.118475	7.04794	0.269313	0.829715				e4 8uM	0.994319
e4 4uM	CCND1	21.6849	21.6011	0.118475							e4 12uM	1.10913
e4 4uM	CDK2	25.3222	25.2356	0.122514	10.6824	-0.0405149	1.02848				e12 4uM	0.989557
e4 4uM	CDK2	25.149	25.2356	0.122514							e12 8uM	0.915259
e4 4uM	CDK6	26.5097	26.4496	0.0850031	11.8964	0.203387	0.868509				e12 12uM	0.985244
e4 4uM	CDK6	26.3895	26.4496	0.0850031						CCNA	NC	1
e4 4uM	CCNA	22.8833	22.9105	0.0384487	8.35728	0.388398	0.763977				e4 4uM	0.763977
e4 4uM	CCNA	22.9377	22.9105	0.0384487							e4 8uM	0.704224
e4 4uM	CCNB	21.4148	21.4016	0.0186323	6.84841	0.130013	0.913823				e4 12uM	0.781746
e4 4uM	CCNB	21.3884	21.4016	0.0186323							e12 4uM	0.83938
e4 8uM	beta-Actin	15.0743	14.9868	0.12383							e12 8uM	0.620425
e4 8uM	beta-Actin	14.8992	14.9868	0.12383							e12 12uM	0.736161
e4 8uM	CCND1	21.945	21.9297	0.0216655	6.94296	0.164334	0.89234			CCNB	NC	1
e4 8uM	CCND1	21.9144	21.9297	0.0216655							e4 4uM	0.913823
e4 8uM	CDK2	25.3533	25.4968	0.202871	10.51	-0.212928	1.15904				e4 8uM	0.778275
e4 8uM	CDK2	25.6402	25.4968	0.202871							e4 12uM	1.00348
e4 8uM	CDK6	26.688	26.688		11.7012	0.00821972	0.994319				e12 4uM	1.03047
e4 8uM	CDK6	26.688	26.688								e12 8uM	0.843117
e4 8uM	CCNA	23.4673	23.4615	0.00814075	8.47477	0.505893	0.704224				e12 12uM	1.0421
e4 8uM	CCNA	23.4558	23.4615	0.00814075
e4 8uM	CCNB	22.0203	22.0668	0.0658044	7.08005	0.361648	0.778275
e4 8uM	CCNB	22.1133	22.0668	0.0658044
e4 12uM	beta-Actin	14.9632	14.8923	0.100291
e4 12uM	beta-Actin	14.8214	14.8923	0.100291
e4 12uM	CCND1	22.1637	22.1625	0.00170071	7.27024	0.491615	0.711228
e4 12uM	CCND1	22.1613	22.1625	0.00170071
e4 12uM	CDK2	25.4571	25.3847	0.102457	10.4924	-0.230526	1.17326
e4 12uM	CDK2	25.3122	25.3847	0.102457
e4 12uM	CDK6	26.4007	26.4359	0.0497427	11.5436	-0.149429	1.10913
e4 12uM	CDK6	26.471	26.4359	0.0497427
e4 12uM	CCNA	23.189	23.2164	0.0386942	8.32411	0.355228	0.781746
e4 12uM	CCNA	23.2437	23.2164	0.0386942
e4 12uM	CCNB	21.5646	21.6056	0.0580507	6.71338	-0.00501442	1.00348
e4 12uM	CCNB	21.6467	21.6056	0.0580507
e12 4uM	beta-Actin	14.9362	14.8304	0.149575
e12 4uM	beta-Actin	14.7246	14.8304	0.149575
e12 4uM	CCND1	21.3652	21.3957	0.0430815	6.56531	-0.213313	1.15935
e12 4uM	CCND1	21.4262	21.3957	0.0430815
e12 4uM	CDK2	25.3984	25.3812	0.0244155	10.5508	-0.172137	1.12673
e12 4uM	CDK2	25.3639	25.3812	0.0244155
e12 4uM	CDK6	26.6149	26.5386	0.107907	11.7082	0.0151453	0.989557
e12 4uM	CDK6	26.4622	26.5386	0.107907
e12 4uM	CCNA	23.0209	23.0519	0.0437356	8.22148	0.252604	0.83938
e12 4uM	CCNA	23.0828	23.0519	0.0437356
e12 4uM	CCNB	21.4158	21.5055	0.126847	6.6751	-0.0432997	1.03047
e12 4uM	CCNB	21.5952	21.5055	0.126847
e12 8uM	beta-Actin	14.9457	14.9152	0.0432157
e12 8uM	beta-Actin	14.8846	14.9152	0.0432157
e12 8uM	CCND1	21.941	21.9502	0.0129988	7.03505	0.256429	0.837158
e12 8uM	CCND1	21.9594	21.9502	0.0129988
e12 8uM	CDK2	25.7785	25.6872	0.129124	10.772	0.0491095	0.966533
e12 8uM	CDK2	25.5959	25.6872	0.129124
e12 8uM	CDK6	26.849	26.7359	0.159945	11.8208	0.127748	0.915259
e12 8uM	CDK6	26.6228	26.7359	0.159945
e12 8uM	CCNA	23.5381	23.5727	0.0489699	8.65755	0.688672	0.620425
e12 8uM	CCNA	23.6074	23.5727	0.0489699
e12 8uM	CCNB	21.8165	21.8798	0.0894188	6.96459	0.246196	0.843117
e12 8uM	CCNB	21.943	21.8798	0.0894188
e12 12uM	beta-Actin	15.1374	15.0629	0.10525
e12 12uM	beta-Actin	14.9885	15.0629	0.10525
e12 12uM	CCND1	22.3442	22.3686	0.0344984	7.30567	0.527043	0.693976
e12 12uM	CCND1	22.393	22.3686	0.0344984
e12 12uM	CDK2	25.9546	25.8595	0.134436	10.7966	0.0736322	0.950243
e12 12uM	CDK2	25.7644	25.8595	0.134436
e12 12uM	CDK6	26.7984	26.7774	0.0296485	11.7145	0.0214472	0.985244
e12 12uM	CDK6	26.7564	26.7774	0.0296485
e12 12uM	CCNA	23.4143	23.4737	0.0839821	8.41079	0.441907	0.736161
e12 12uM	CCNA	23.5331	23.4737	0.0839821
e12 12uM	CCNB	21.6533	21.7218	0.0969243	6.6589	-0.0594969	1.0421
e12 12uM	CCNB	21.7904	21.7218	0.0969243
