# Supplementary material for: Discovery of a Series of 1,2,3-Triazole-Containing Erlotinib Derivatives With Potent Anti-Tumor Activities Against Non-Small Cell Lung Cancer
Source: Front Chem. 2022 Jan 7;9:789030. doi: 10.3389/fchem.2021.789030 (PMC8776995; doi:10.3389/fchem.2021.789030)
Supplement: Supplementary file 10 [file Table3.XLS]

## Sheet: Results
Block Type	96well
Chemistry	SYBR_GREEN
Experiment File Name	E:\SG\20201018 SG.eds
Experiment Run End Time	2020-10-19 18:03:15 PM PDT
Instrument Type	steponeplus
Passive Reference	ROX
Well	Sample Name	Target Name	Task	Reporter	Quencher	RQ	RQ Min	RQ Max	Cт	Cт Mean	Cт SD	ΔCт	ΔCт Mean	ΔCт SE	HK Control ΔCт Mean	HK Control ΔCт SE	ΔΔCт	Automatic Ct Threshold	Ct Threshold	Automatic Baseline	Baseline Start	Baseline End	Efficiency	Tm1	Tm2	Tm3	Comments
A1	NC	b-Actin	UNKNOWN	SYBR	None				16.935	16.7989	0.192427							TRUE	1.03499	TRUE	3	9	1	80.4647
A2	NC	b-Actin	UNKNOWN	SYBR	None				16.6628	16.7989	0.192427							TRUE	1.03499	TRUE	3	9	1	80.4647
A3	NC	CCND1	UNKNOWN	SYBR	None	1	0.624766	1.6006	24.3852	24.465	0.112796		7.66607	0.15772			0	TRUE	1.16797	TRUE	3	16	1	86.5838
A4	NC	CCND1	UNKNOWN	SYBR	None	1	0.624766	1.6006	24.5447	24.465	0.112796		7.66607	0.15772			0	TRUE	1.16797	TRUE	3	16	1	86.5838
A5	NC	CDK2	UNKNOWN	SYBR	None	1	0.645749	1.54859	27.4026	27.4573	0.0773317		10.6583	0.146643			0	TRUE	1.80837	TRUE	3	18	1	84.4937
A6	NC	CDK2	UNKNOWN	SYBR	None	1	0.645749	1.54859	27.5119	27.4573	0.0773317		10.6583	0.146643			0	TRUE	1.80837	TRUE	3	18	1	84.4937
A7	NC	CDK6	UNKNOWN	SYBR	None	1	0.408425	2.44843	28.1572	28.4248	0.378507		11.6259	0.300246			0	TRUE	1.63278	TRUE	3	19	1	84.9461
A8	NC	CDK6	UNKNOWN	SYBR	None	1	0.408425	2.44843	28.6924	28.4248	0.378507		11.6259	0.300246			0	TRUE	1.63278	TRUE	3	20	1	84.9461
A9	NC	CCNA	UNKNOWN	SYBR	None	1	0.457018	2.1881	24.6756	24.9001	0.317554		8.10123	0.262553			0	TRUE	1.54744	TRUE	3	17	1	86.2873
A10	NC	CCNA	UNKNOWN	SYBR	None	1	0.457018	2.1881	25.1247	24.9001	0.317554		8.10123	0.262553			0	TRUE	1.54744	TRUE	3	17	1	86.2873
A11	NC	CCNB	UNKNOWN	SYBR	None	1	0.643963	1.55288	23.7752	23.7181	0.0807884		6.91914	0.147572			0	TRUE	1.80536	TRUE	3	15	1	79.7166
A12	NC	CCNB	UNKNOWN	SYBR	None	1	0.643963	1.55288	23.6609	23.7181	0.0807884		6.91914	0.147572			0	TRUE	1.80536	TRUE	3	15	1	79.7166
B1	e4 4uM	b-Actin	UNKNOWN	SYBR	None				16.0169	15.9757	0.0582699							TRUE	1.03499	TRUE	3	8	1	80.4647
B2	e4 4uM	b-Actin	UNKNOWN	SYBR	None				15.9345	15.9757	0.0582699							TRUE	1.03499	TRUE	3	8	1	80.4647
B3	e4 4uM	CCND1	UNKNOWN	SYBR	None	0.833704	0.683645	1.0167	23.8519	23.9041	0.0738858		7.92846	0.0665375			0.262393	TRUE	1.16797	TRUE	3	16	1	86.5838
B4	e4 4uM	CCND1	UNKNOWN	SYBR	None	0.833704	0.683645	1.0167	23.9564	23.9041	0.0738858		7.92846	0.0665375			0.262393	TRUE	1.16797	TRUE	3	16	1	86.5838
B5	e4 4uM	CDK2	UNKNOWN	SYBR	None	1.16989	0.859713	1.59196	26.5024	26.4076	0.133955		10.432	0.103294			-0.226367	TRUE	1.80837	TRUE	3	17	1	84.4937
B6	e4 4uM	CDK2	UNKNOWN	SYBR	None	1.16989	0.859713	1.59196	26.3129	26.4076	0.133955		10.432	0.103294			-0.226367	TRUE	1.80837	TRUE	3	17	1	84.4937
B7	e4 4uM	CDK6	UNKNOWN	SYBR	None	0.811094	0.661885	0.993939	27.9579	27.9036	0.0767949		11.9279	0.0681647			0.30206	TRUE	1.63278	TRUE	3	18	1	84.9461
B8	e4 4uM	CDK6	UNKNOWN	SYBR	None	0.811094	0.661885	0.993939	27.8493	27.9036	0.0767949		11.9279	0.0681647			0.30206	TRUE	1.63278	TRUE	3	19	1	84.9461
B9	e4 4uM	CCNA	UNKNOWN	SYBR	None	0.761285	0.669755	0.865322	24.4583	24.4704	0.0171501		8.49472	0.0429506			0.393492	TRUE	1.54744	TRUE	3	15	1	86.138
B10	e4 4uM	CCNA	UNKNOWN	SYBR	None	0.761285	0.669755	0.865322	24.4825	24.4704	0.0171501		8.49472	0.0429506			0.393492	TRUE	1.54744	TRUE	3	16	1	86.138
B11	e4 4uM	CCNB	UNKNOWN	SYBR	None	0.808125	0.568134	1.14949	23.0914	23.2021	0.156596		7.22649	0.118148			0.307349	TRUE	1.80536	TRUE	3	14	1	79.5673
B12	e4 4uM	CCNB	UNKNOWN	SYBR	None	0.808125	0.568134	1.14949	23.3129	23.2021	0.156596		7.22649	0.118148			0.307349	TRUE	1.80536	TRUE	3	14	1	79.7166
C1	e4 8uM	b-Actin	UNKNOWN	SYBR	None				16.0485	16.01	0.0543944							TRUE	1.03499	TRUE	1	2	1	80.4647
C2	e4 8uM	b-Actin	UNKNOWN	SYBR	None				15.9715	16.01	0.0543944							TRUE	1.03499	TRUE	3	8	1	80.3153
C3	e4 8uM	CCND1	UNKNOWN	SYBR	None	0.717215	0.636562	0.808086	24.1446	24.1556	0.0155289		8.14559	0.0399994			0.479523	TRUE	1.16797	TRUE	3	15	1	86.4345
C4	e4 8uM	CCND1	UNKNOWN	SYBR	None	0.717215	0.636562	0.808086	24.1666	24.1556	0.0155289		8.14559	0.0399994			0.479523	TRUE	1.16797	TRUE	3	16	1	86.4345
C5	e4 8uM	CDK2	UNKNOWN	SYBR	None	1.1688	0.981176	1.3923	26.399	26.4433	0.0626565		10.4333	0.0586711			-0.225025	TRUE	1.80837	TRUE	3	18	1	84.4937
C6	e4 8uM	CDK2	UNKNOWN	SYBR	None	1.1688	0.981176	1.3923	26.4876	26.4433	0.0626565		10.4333	0.0586711			-0.225025	TRUE	1.80837	TRUE	3	17	1	84.4937
C7	e4 8uM	CDK6	UNKNOWN	SYBR	None	0.824018	0.641154	1.05904	27.99	27.9152	0.105824		11.9051	0.0841354			0.279252	TRUE	1.63278	TRUE	3	19	1	84.9461
C8	e4 8uM	CDK6	UNKNOWN	SYBR	None	0.824018	0.641154	1.05904	27.8403	27.9152	0.105824		11.9051	0.0841354			0.279252	TRUE	1.63278	TRUE	3	19	1	84.7967
C9	e4 8uM	CCNA	UNKNOWN	SYBR	None	0.710913	0.515525	0.980355	24.7042	24.6035	0.14235		8.59349	0.107755			0.492255	TRUE	1.54744	TRUE	3	17	1	86.138
C10	e4 8uM	CCNA	UNKNOWN	SYBR	None	0.710913	0.515525	0.980355	24.5028	24.6035	0.14235		8.59349	0.107755			0.492255	TRUE	1.54744	TRUE	3	16	1	86.138
C11	e4 8uM	CCNB	UNKNOWN	SYBR	None	0.784823	0.641665	0.95992	23.2232	23.2787	0.0784929		7.26871	0.0675274			0.349561	TRUE	1.80536	TRUE	3	14	1	79.5673
C12	e4 8uM	CCNB	UNKNOWN	SYBR	None	0.784823	0.641665	0.95992	23.3342	23.2787	0.0784929		7.26871	0.0675274			0.349561	TRUE	1.80536	TRUE	3	14	1	79.5673
D1	e4 12uM	b-Actin	UNKNOWN	SYBR	None				16.2264	16.1363	0.12739							TRUE	1.03499	TRUE	3	9	1	80.4647
D2	e4 12uM	b-Actin	UNKNOWN	SYBR	None				16.0462	16.1363	0.12739							TRUE	1.03499	TRUE	3	8	1	80.3153
D3	e4 12uM	CCND1	UNKNOWN	SYBR	None	0.607414	0.461118	0.800123	24.5422	24.5216	0.0290753		8.38531	0.0923948			0.719249	TRUE	1.16797	TRUE	3	16	1	86.4345
D4	e4 12uM	CCND1	UNKNOWN	SYBR	None	0.607414	0.461118	0.800123	24.5011	24.5216	0.0290753		8.38531	0.0923948			0.719249	TRUE	1.16797	TRUE	3	17	1	86.4345
D5	e4 12uM	CDK2	UNKNOWN	SYBR	None	0.92575	0.688834	1.24415	26.8646	26.906	0.0584809		10.7696	0.0991167			0.111306	TRUE	1.80837	TRUE	3	19	1	84.4937
D6	e4 12uM	CDK2	UNKNOWN	SYBR	None	0.92575	0.688834	1.24415	26.9473	26.906	0.0584809		10.7696	0.0991167			0.111306	TRUE	1.80837	TRUE	3	18	1	84.4937
D7	e4 12uM	CDK6	UNKNOWN	SYBR	None	1.05065	0.743179	1.48532	27.6177	27.6909	0.103564		11.5546	0.11609			-0.0712757	TRUE	1.63278	TRUE	3	19	1	84.7967
D8	e4 12uM	CDK6	UNKNOWN	SYBR	None	1.05065	0.743179	1.48532	27.7642	27.6909	0.103564		11.5546	0.11609			-0.0712757	TRUE	1.63278	TRUE	3	19	1	84.7967
D9	e4 12uM	CCNA	UNKNOWN	SYBR	None	0.585724	0.442442	0.775407	24.9822	25.0093	0.0383219		8.87294	0.0940659			0.771708	TRUE	1.54744	TRUE	3	16	1	86.138
D10	e4 12uM	CCNA	UNKNOWN	SYBR	None	0.585724	0.442442	0.775407	25.0364	25.0093	0.0383219		8.87294	0.0940659			0.771708	TRUE	1.54744	TRUE	3	17	1	85.9886
D11	e4 12uM	CCNB	UNKNOWN	SYBR	None	0.735977	0.539537	1.00394	23.4455	23.4977	0.073813		7.36141	0.104107			0.442268	TRUE	1.80536	TRUE	3	15	1	79.5673
D12	e4 12uM	CCNB	UNKNOWN	SYBR	None	0.735977	0.539537	1.00394	23.5499	23.4977	0.073813		7.36141	0.104107			0.442268	TRUE	1.80536	TRUE	3	15	1	79.5673
E1	e12 4uM	b-Actin	UNKNOWN	SYBR	None				17.9815	17.9315	0.0705936							TRUE	1.03499	TRUE	3	10	1	80.4647
E2	e12 4uM	b-Actin	UNKNOWN	SYBR	None				17.8816	17.9315	0.0705936							TRUE	1.03499	TRUE	3	10	1	80.3153
E3	e12 4uM	CCND1	UNKNOWN	SYBR	None	0.788626	0.670146	0.928054	25.9181	25.9402	0.0312399		8.00865	0.0545866			0.342587	TRUE	1.16797	TRUE	3	18	1	86.4345
E4	e12 4uM	CCND1	UNKNOWN	SYBR	None	0.788626	0.670146	0.928054	25.9623	25.9402	0.0312399		8.00865	0.0545866			0.342587	TRUE	1.16797	TRUE	3	18	1	86.4345
E5	e12 4uM	CDK2	UNKNOWN	SYBR	None	0.926186	0.713946	1.20152	28.7721	28.7005	0.101233		10.769	0.0872687			0.110626	TRUE	1.80837	TRUE	3	20	1	84.4937
E6	e12 4uM	CDK2	UNKNOWN	SYBR	None	0.926186	0.713946	1.20152	28.6289	28.7005	0.101233		10.769	0.0872687			0.110626	TRUE	1.80837	TRUE	3	20	1	84.4937
E7	e12 4uM	CDK6	UNKNOWN	SYBR	None	0.592828	0.463768	0.757802	30.3772	30.3117	0.0925788		12.3802	0.0823234			0.754315	TRUE	1.63278	TRUE	3	21	1	84.7967
E8	e12 4uM	CDK6	UNKNOWN	SYBR	None	0.592828	0.463768	0.757802	30.2463	30.3117	0.0925788		12.3802	0.0823234			0.754315	TRUE	1.63278	TRUE	3	21	1	84.7967
E9	e12 4uM	CCNA	UNKNOWN	SYBR	None	0.543542	0.468086	0.631161	26.9079	26.9123	0.00625257		8.98077	0.0501126			0.879538	TRUE	1.54744	TRUE	3	18	1	85.9886
E10	e12 4uM	CCNA	UNKNOWN	SYBR	None	0.543542	0.468086	0.631161	26.9167	26.9123	0.00625257		8.98077	0.0501126			0.879538	TRUE	1.54744	TRUE	3	18	1	85.9886
E11	e12 4uM	CCNB	UNKNOWN	SYBR	None	0.982838	0.766466	1.26029	24.8089	24.8757	0.0944413		6.94412	0.0833745			0.0249739	TRUE	1.80536	TRUE	3	15	1	79.5673
E12	e12 4uM	CCNB	UNKNOWN	SYBR	None	0.982838	0.766466	1.26029	24.9424	24.8757	0.0944413		6.94412	0.0833745			0.0249739	TRUE	1.80536	TRUE	3	15	1	79.5673
F1	e12 8uM	b-Actin	UNKNOWN	SYBR	None				16.2082	16.0887	0.169095							TRUE	1.03499	TRUE	3	8	1	80.4647
F2	e12 8uM	b-Actin	UNKNOWN	SYBR	None				15.9691	16.0887	0.169095							TRUE	1.03499	TRUE	3	8	1	80.3153
F3	e12 8uM	CCND1	UNKNOWN	SYBR	None	0.764931	0.535115	1.09345	24.1489	24.1413	0.0106655		8.05266	0.119805			0.386598	TRUE	1.16797	TRUE	3	16	1	86.4345
F4	e12 8uM	CCND1	UNKNOWN	SYBR	None	0.764931	0.535115	1.09345	24.1338	24.1413	0.0106655		8.05266	0.119805			0.386598	TRUE	1.16797	TRUE	3	16	1	86.4345
F5	e12 8uM	CDK2	UNKNOWN	SYBR	None	0.848001	0.589095	1.2207	27.0099	26.9849	0.0353278		10.8962	0.12215			0.237862	TRUE	1.80837	TRUE	3	18	1	84.6431
F6	e12 8uM	CDK2	UNKNOWN	SYBR	None	0.848001	0.589095	1.2207	26.9599	26.9849	0.0353278		10.8962	0.12215			0.237862	TRUE	1.80837	TRUE	3	18	1	84.4937
F7	e12 8uM	CDK6	UNKNOWN	SYBR	None	0.810077	0.549514	1.19419	28.0698	28.0184	0.0726261		11.9298	0.13013			0.303868	TRUE	1.63278	TRUE	3	19	1	84.7967
F8	e12 8uM	CDK6	UNKNOWN	SYBR	None	0.810077	0.549514	1.19419	27.9671	28.0184	0.0726261		11.9298	0.13013			0.303868	TRUE	1.63278	TRUE	3	19	1	84.7967
F9	e12 8uM	CCNA	UNKNOWN	SYBR	None	0.582029	0.404832	0.836784	24.9479	24.9707	0.0323094		8.88207	0.121731			0.780838	TRUE	1.54744	TRUE	3	16	1	86.138
F10	e12 8uM	CCNA	UNKNOWN	SYBR	None	0.582029	0.404832	0.836784	24.9936	24.9707	0.0323094		8.88207	0.121731			0.780838	TRUE	1.54744	TRUE	3	17	1	86.138
F11	e12 8uM	CCNB	UNKNOWN	SYBR	None	0.845247	0.556375	1.2841	23.1771	23.2504	0.103585		7.1617	0.140219			0.242555	TRUE	1.80536	TRUE	3	15	1	79.5673
F12	e12 8uM	CCNB	UNKNOWN	SYBR	None	0.845247	0.556375	1.2841	23.3236	23.2504	0.103585		7.1617	0.140219			0.242555	TRUE	1.80536	TRUE	3	15	1	79.5673
G1	e12 12uM	b-Actin	UNKNOWN	SYBR	None				16.4436	16.358	0.121009							TRUE	1.03499	TRUE	3	8	1	80.4647
G2	e12 12uM	b-Actin	UNKNOWN	SYBR	None				16.2724	16.358	0.121009							TRUE	1.03499	TRUE	3	9	1	80.4647
G3	e12 12uM	CCND1	UNKNOWN	SYBR	None	0.617251	0.477838	0.797337	24.727	24.7201	0.00965669		8.36214	0.0858385			0.696072	TRUE	1.16797	TRUE	3	17	1	86.5838
G4	e12 12uM	CCND1	UNKNOWN	SYBR	None	0.617251	0.477838	0.797337	24.7133	24.7201	0.00965669		8.36214	0.0858385			0.696072	TRUE	1.16797	TRUE	3	17	1	86.4345
G5	e12 12uM	CDK2	UNKNOWN	SYBR	None	0.775088	0.514582	1.16747	27.4913	27.3839	0.151939		11.0259	0.137348			0.367568	TRUE	1.80837	TRUE	3	18	1	84.6431
G6	e12 12uM	CDK2	UNKNOWN	SYBR	None	0.775088	0.514582	1.16747	27.2765	27.3839	0.151939		11.0259	0.137348			0.367568	TRUE	1.80837	TRUE	3	18	1	84.6431
G7	e12 12uM	CDK6	UNKNOWN	SYBR	None	0.676003	0.489232	0.934074	28.4822	28.5488	0.0941702		12.1908	0.108423			0.564899	TRUE	1.63278	TRUE	3	19	1	84.9461
G8	e12 12uM	CDK6	UNKNOWN	SYBR	None	0.676003	0.489232	0.934074	28.6154	28.5488	0.0941702		12.1908	0.108423			0.564899	TRUE	1.63278	TRUE	3	20	1	84.9461
G9	e12 12uM	CCNA	UNKNOWN	SYBR	None	0.59137	0.453351	0.771409	25.1922	25.2171	0.0352132		8.8591	0.0891157			0.757866	TRUE	1.54744	TRUE	3	17	1	86.138
G10	e12 12uM	CCNA	UNKNOWN	SYBR	None	0.59137	0.453351	0.771409	25.242	25.2171	0.0352132		8.8591	0.0891157			0.757866	TRUE	1.54744	TRUE	3	17	1	86.138
G11	e12 12uM	CCNB	UNKNOWN	SYBR	None	0.782469	0.507909	1.20545	23.5141	23.631	0.165377		7.27304	0.144902			0.353895	TRUE	1.80536	TRUE	3	15	1	79.5673
G12	e12 12uM	CCNB	UNKNOWN	SYBR	None	0.782469	0.507909	1.20545	23.748	23.631	0.165377		7.27304	0.144902			0.353895	TRUE	1.80536	TRUE	3	15	1	79.7166
Analysis Type	Singleplex
Endogenous Control	b-Actin
RQ Min/Max Confidence Level	95.0
Reference Sample	NC
											20201018
												2^ΔΔCт
					Normalized to WT					CCND1	NC	1
		Cт	Cт Mean	Cт SD	ΔCт	ΔΔCт	2^ΔΔCт				e4 4uM	0.833706
NC	beta-Actin	16.935	16.7989	0.192427							e4 8uM	0.717215
	beta-Actin	16.6628	16.7989	0.192427							e4 12uM	0.607414
	CCND1	24.3852	24.465	0.112796	7.66607						e12 4uM	0.788627
	CCND1	24.5447	24.465	0.112796							e12 8uM	0.764932
	CDK2	27.4026	27.4573	0.0773317	10.6583						e12 12uM	0.617251
	CDK2	27.5119	27.4573	0.0773317						CDK2	NC	1
	CDK6	28.1572	28.4248	0.378507	11.6259						e4 4uM	1.16989
	CDK6	28.6924	28.4248	0.378507							e4 8uM	1.1688
	CCNA	24.6756	24.9001	0.317554	8.10123						e4 12uM	0.92575
	CCNA	25.1247	24.9001	0.317554							e12 4uM	0.926186
	CCNB	23.7752	23.7181	0.0807884	6.91915						e12 8uM	0.848001
	CCNB	23.6609	23.7181	0.0807884							e12 12uM	0.775088
e4 4uM	beta-Actin	16.0169	15.9757	0.0582699						CDK6	NC	1
e4 4uM	beta-Actin	15.9345	15.9757	0.0582699							e4 4uM	0.811094
e4 4uM	CCND1	23.8519	23.9041	0.0738858	7.92846	0.26239	0.833706				e4 8uM	0.824018
e4 4uM	CCND1	23.9564	23.9041	0.0738858							e4 12uM	1.05065
e4 4uM	CDK2	26.5024	26.4076	0.133955	10.432	-0.226368	1.16989				e12 4uM	0.592828
e4 4uM	CDK2	26.3129	26.4076	0.133955							e12 8uM	0.810078
e4 4uM	CDK6	27.9579	27.9036	0.0767949	11.9279	0.302059	0.811094				e12 12uM	0.676003
e4 4uM	CDK6	27.8493	27.9036	0.0767949						CCNA	NC	1
e4 4uM	CCNA	24.4583	24.4704	0.0171501	8.49472	0.393492	0.761285				e4 4uM	0.761285
e4 4uM	CCNA	24.4825	24.4704	0.0171501							e4 8uM	0.710912
e4 4uM	CCNB	23.0914	23.2021	0.156596	7.22649	0.307346	0.808127				e4 12uM	0.585724
e4 4uM	CCNB	23.3129	23.2021	0.156596							e12 4uM	0.543542
e4 8uM	beta-Actin	16.0485	16.01	0.0543944							e12 8uM	0.582029
e4 8uM	beta-Actin	15.9715	16.01	0.0543944							e12 12uM	0.591371
e4 8uM	CCND1	24.1446	24.1556	0.0155289	8.14559	0.479523	0.717215			CCNB	NC	1
e4 8uM	CCND1	24.1666	24.1556	0.0155289							e4 4uM	0.808127
e4 8uM	CDK2	26.399	26.4433	0.0626565	10.4333	-0.225023	1.1688				e4 8uM	0.784823
e4 8uM	CDK2	26.4876	26.4433	0.0626565							e4 12uM	0.735977
e4 8uM	CDK6	27.99	27.9152	0.105824	11.9051	0.279253	0.824018				e12 4uM	0.982839
e4 8uM	CDK6	27.8403	27.9152	0.105824							e12 8uM	0.845248
e4 8uM	CCNA	24.7042	24.6035	0.14235	8.59349	0.492256	0.710912				e12 12uM	0.78247
e4 8uM	CCNA	24.5028	24.6035	0.14235
e4 8uM	CCNB	23.2232	23.2787	0.0784929	7.26871	0.349562	0.784823
e4 8uM	CCNB	23.3342	23.2787	0.0784929
e4 12uM	beta-Actin	16.2264	16.1363	0.12739
e4 12uM	beta-Actin	16.0462	16.1363	0.12739
e4 12uM	CCND1	24.5422	24.5216	0.0290753	8.38531	0.719248	0.607414
e4 12uM	CCND1	24.5011	24.5216	0.0290753
e4 12uM	CDK2	26.8646	26.906	0.0584809	10.7696	0.111305	0.92575
e4 12uM	CDK2	26.9473	26.906	0.0584809
e4 12uM	CDK6	27.6177	27.6909	0.103564	11.5546	-0.0712757	1.05065
e4 12uM	CDK6	27.7642	27.6909	0.103564
e4 12uM	CCNA	24.9822	25.0093	0.0383219	8.87294	0.771708	0.585724
e4 12uM	CCNA	25.0364	25.0093	0.0383219
e4 12uM	CCNB	23.4455	23.4977	0.073813	7.36141	0.442268	0.735977
e4 12uM	CCNB	23.5499	23.4977	0.073813
e12 4uM	beta-Actin	17.9815	17.9315	0.0705936
e12 4uM	beta-Actin	17.8816	17.9315	0.0705936
e12 4uM	CCND1	25.9181	25.9402	0.0312399	8.00865	0.342585	0.788627
e12 4uM	CCND1	25.9623	25.9402	0.0312399
e12 4uM	CDK2	28.7721	28.7005	0.101233	10.769	0.110626	0.926186
e12 4uM	CDK2	28.6289	28.7005	0.101233
e12 4uM	CDK6	30.3772	30.3117	0.0925788	12.3802	0.754314	0.592828
e12 4uM	CDK6	30.2463	30.3117	0.0925788
e12 4uM	CCNA	26.9079	26.9123	0.00625257	8.98077	0.879538	0.543542
e12 4uM	CCNA	26.9167	26.9123	0.00625257
e12 4uM	CCNB	24.8089	24.8757	0.0944413	6.94412	0.0249729	0.982839
e12 4uM	CCNB	24.9424	24.8757	0.0944413
e12 8uM	beta-Actin	16.2082	16.0887	0.169095
e12 8uM	beta-Actin	15.9691	16.0887	0.169095
e12 8uM	CCND1	24.1489	24.1413	0.0106655	8.05266	0.386597	0.764932
e12 8uM	CCND1	24.1338	24.1413	0.0106655
e12 8uM	CDK2	27.0099	26.9849	0.0353278	10.8962	0.237862	0.848001
e12 8uM	CDK2	26.9599	26.9849	0.0353278
e12 8uM	CDK6	28.0698	28.0184	0.0726261	11.9298	0.303867	0.810078
e12 8uM	CDK6	27.9671	28.0184	0.0726261
e12 8uM	CCNA	24.9479	24.9707	0.0323094	8.88207	0.780838	0.582029
e12 8uM	CCNA	24.9936	24.9707	0.0323094
e12 8uM	CCNB	23.1771	23.2504	0.103585	7.1617	0.242554	0.845248
e12 8uM	CCNB	23.3236	23.2504	0.103585
e12 12uM	beta-Actin	16.4436	16.358	0.121009
e12 12uM	beta-Actin	16.2724	16.358	0.121009
e12 12uM	CCND1	24.727	24.7201	0.00965669	8.36214	0.69607	0.617251
e12 12uM	CCND1	24.7133	24.7201	0.00965669
e12 12uM	CDK2	27.4913	27.3839	0.151939	11.0259	0.367567	0.775088
e12 12uM	CDK2	27.2765	27.3839	0.151939
e12 12uM	CDK6	28.4822	28.5488	0.0941702	12.1908	0.564899	0.676003
e12 12uM	CDK6	28.6154	28.5488	0.0941702
e12 12uM	CCNA	25.1922	25.2171	0.0352132	8.8591	0.757864	0.591371
e12 12uM	CCNA	25.242	25.2171	0.0352132
e12 12uM	CCNB	23.5141	23.631	0.165377	7.27304	0.353893	0.78247
e12 12uM	CCNB	23.748	23.631	0.165377
