# Supplementary material for: Discovery of a Series of 1,2,3-Triazole-Containing Erlotinib Derivatives With Potent Anti-Tumor Activities Against Non-Small Cell Lung Cancer
Source: Front Chem. 2022 Jan 7;9:789030. doi: 10.3389/fchem.2021.789030 (PMC8776995; doi:10.3389/fchem.2021.789030)
Supplement: Supplementary file 12 [file Table6.XLS]

## Sheet: Sheet1
		Repeat 1	Repeat 2	Repeat 3
		2^ΔΔCт
CCND1	NC	1	1	1
	e4 4uM	0.833706	1.07568	0.829715
	e4 8uM	0.717215	1.06789	0.89234
	e4 12uM	0.607414	0.744067	0.711228
	e12 4uM	0.788627	0.962954	1.15935
	e12 8uM	0.764932	0.952787	0.837158
	e12 12uM	0.617251	0.954484	0.693976
CDK2	NC	1	1	1
	e4 4uM	1.16989	1.2056	1.02848
	e4 8uM	1.1688	1.55127	1.15904
	e4 12uM	0.92575	1.09491	1.17326
	e12 4uM	0.926186	1.00158	1.12673
	e12 8uM	0.848001	1.03428	0.966533
	e12 12uM	0.775088	1.0315	0.950243
CDK6	NC	1	1	1
	e4 4uM	0.811094	1.38734	0.868509
	e4 8uM	0.824018	1.74569	0.994319
	e4 12uM	1.05065	1.34798	1.10913
	e12 4uM	0.592828	0.8604	0.989557
	e12 8uM	0.810078	1.1509	0.915259
	e12 12uM	0.676003	1.27036	0.985244
CCNA	NC	1	1	1
	e4 4uM	0.761285	0.816461	0.763977
	e4 8uM	0.710912	0.777978	0.704224
	e4 12uM	0.585724	0.544576	0.781746
	e12 4uM	0.543542	0.644689	0.83938
	e12 8uM	0.582029	0.527231	0.620425
	e12 12uM	0.591371	0.547189	0.736161
CCNB	NC	1	1	1
	e4 4uM	0.808127	0.861654	0.913823
	e4 8uM	0.784823	0.910511	0.778275
	e4 12uM	0.735977	0.789672	1.00348
	e12 4uM	0.982839	0.87317	1.03047
	e12 8uM	0.845248	0.824391	0.843117
	e12 12uM	0.78247	0.772142	1.0421
