# Supplementary material for: Discovery of a Series of 1,2,3-Triazole-Containing Erlotinib Derivatives With Potent Anti-Tumor Activities Against Non-Small Cell Lung Cancer
Source: Front Chem. 2022 Jan 7;9:789030. doi: 10.3389/fchem.2021.789030 (PMC8776995; doi:10.3389/fchem.2021.789030)
Supplement: Supplementary file 13 [file DataSheet10.zip]

Archive with 15 entries (14 files):
- PC-9 Cell cycle-1/
- PC-9 Cell cycle-1/20200916 PC-9 24H_e12 12uM_007.fcs
- PC-9 Cell cycle-1/20200916 PC-9 24H_e12 4uM_005.fcs
- PC-9 Cell cycle-1/20200916 PC-9 24H_e12 8uM_006.fcs
- PC-9 Cell cycle-1/20200916 PC-9 24H_e4 12uM_004.fcs
- PC-9 Cell cycle-1/20200916 PC-9 24H_e4 4uM_002.fcs
- PC-9 Cell cycle-1/20200916 PC-9 24H_e4 8uM_003.fcs
- PC-9 Cell cycle-1/20200916 PC-9 24H_NC_001.fcs
- PC-9 Cell cycle-1/rpt_20200916 PC-9 24H_e12 12uM_007.fcs.pdf
- PC-9 Cell cycle-1/rpt_20200916 PC-9 24H_e12 4uM_005.fcs.pdf
- PC-9 Cell cycle-1/rpt_20200916 PC-9 24H_e12 8uM_006.fcs.pdf
- PC-9 Cell cycle-1/rpt_20200916 PC-9 24H_e4 12uM_004.fcs.pdf
- PC-9 Cell cycle-1/rpt_20200916 PC-9 24H_e4 4uM_002.fcs.pdf
- PC-9 Cell cycle-1/rpt_20200916 PC-9 24H_e4 8uM_003.fcs.pdf
- PC-9 Cell cycle-1/rpt_20200916 PC-9 24H_NC_001.fcs.pdf
