# Supplementary material for: Discovery of a Series of 1,2,3-Triazole-Containing Erlotinib Derivatives With Potent Anti-Tumor Activities Against Non-Small Cell Lung Cancer
Source: Front Chem. 2022 Jan 7;9:789030. doi: 10.3389/fchem.2021.789030 (PMC8776995; doi:10.3389/fchem.2021.789030)
Supplement: Supplementary file 14 [file DataSheet6.ZIP]

Archive with 9 entries (8 files):
- 3. PC-9 Hoechst staining/
- 3. PC-9 Hoechst staining/PC-9 Hoechst staining e12 12uM 2.tif
- 3. PC-9 Hoechst staining/PC-9 Hoechst staining e12 4uM 5.tif
- 3. PC-9 Hoechst staining/PC-9 Hoechst staining e12 8uM 7.tif
- 3. PC-9 Hoechst staining/PC-9 Hoechst staining e4 12uM.tif
- 3. PC-9 Hoechst staining/PC-9 Hoechst staining e4 4uM 2.tif
- 3. PC-9 Hoechst staining/PC-9 Hoechst staining e4 8uM 3.tif
- 3. PC-9 Hoechst staining/PC-9 Hoechst staining NC1 1.tif
- 3. PC-9 Hoechst staining/PC-9 Hoechst staining NC2 3.tif
