# Supplementary material for: Discovery of a Series of 1,2,3-Triazole-Containing Erlotinib Derivatives With Potent Anti-Tumor Activities Against Non-Small Cell Lung Cancer
Source: Front Chem. 2022 Jan 7;9:789030. doi: 10.3389/fchem.2021.789030 (PMC8776995; doi:10.3389/fchem.2021.789030)
Supplement: Supplementary file 17 [file DataSheet2.ZIP]

Archive with 33 entries (28 files):
- 1. CCK-8 assay/
- 1. CCK-8 assay/A549-CCK8/
- 1. CCK-8 assay/A549-CCK8/A549 e1 e2 e3.xlsx
- 1. CCK-8 assay/A549-CCK8/A549 e10 e11 e12.xlsx
- 1. CCK-8 assay/A549-CCK8/A549 e13 e14 e15.xlsx
- 1. CCK-8 assay/A549-CCK8/A549 e16 e17 e18.xlsx
- 1. CCK-8 assay/A549-CCK8/A549 e19 e20 erlotinib.xlsx
- 1. CCK-8 assay/A549-CCK8/A549 e4 e5 e6.xlsx
- 1. CCK-8 assay/A549-CCK8/A549 e7 e8 e9.xlsx
- 1. CCK-8 assay/H1975-CCK8/
- 1. CCK-8 assay/H1975-CCK8/H1975 e1 e2 e3.xlsx
- 1. CCK-8 assay/H1975-CCK8/H1975 e10 e11 e12.xlsx
- 1. CCK-8 assay/H1975-CCK8/H1975 e13 e14 e15.xlsx
- 1. CCK-8 assay/H1975-CCK8/H1975 e16 e17 e18.xlsx
- 1. CCK-8 assay/H1975-CCK8/H1975 e19 e20 erlotinib.xlsx
- 1. CCK-8 assay/H1975-CCK8/H1975 e4 e5 e6.xlsx
- 1. CCK-8 assay/H1975-CCK8/H1975 e7 e8 e9.xlsx
- 1. CCK-8 assay/H460-CCK8/
- 1. CCK-8 assay/H460-CCK8/H460 e1 e2 e3.xlsx
- 1. CCK-8 assay/H460-CCK8/H460 e10 e11 e12.xlsx
- 1. CCK-8 assay/H460-CCK8/H460 e13 e14 e15.xlsx
- 1. CCK-8 assay/H460-CCK8/H460 e16 e17 e18.xlsx
- 1. CCK-8 assay/H460-CCK8/H460 e19 e20 erlotinib.xlsx
- 1. CCK-8 assay/H460-CCK8/H460 e4 e5 e6.xlsx
- 1. CCK-8 assay/H460-CCK8/H460 e7 e8 e9.xlsx
- 1. CCK-8 assay/PC-9-CCK8/
- 1. CCK-8 assay/PC-9-CCK8/PC-9 e1 e2 e3.xlsx
- 1. CCK-8 assay/PC-9-CCK8/PC-9 e10 e11 e12.xlsx
- 1. CCK-8 assay/PC-9-CCK8/PC-9 e13 e14 e15.xlsx
- 1. CCK-8 assay/PC-9-CCK8/PC-9 e16 e17 e18.xlsx
- 1. CCK-8 assay/PC-9-CCK8/PC-9 e19 e20 erlotinib.xlsx
- 1. CCK-8 assay/PC-9-CCK8/PC-9 e4 e5 e6.xlsx
- 1. CCK-8 assay/PC-9-CCK8/PC-9 e7 e8 e9.xlsx
