# Supplementary material for: Discovery of a Series of 1,2,3-Triazole-Containing Erlotinib Derivatives With Potent Anti-Tumor Activities Against Non-Small Cell Lung Cancer
Source: Front Chem. 2022 Jan 7;9:789030. doi: 10.3389/fchem.2021.789030 (PMC8776995; doi:10.3389/fchem.2021.789030)
Supplement: Supplementary file 17 [file DataSheet2.ZIP › 1. CCK-8 assay/A549-CCK8/A549 e1 e2 e3.xlsx]

## Sheet: Sheet1
Inhibitory efficacy	e1			e2			e3
Concentration（μM）	Repeat 1	Repeat 2	Repeat 3	Repeat 1	Repeat 2	Repeat 3	Repeat 1	Repeat 2	Repeat 3
1uM	-0.0710685	0.00982863	-0.142893	-0.0206969	0.192298	0.183652	0.0591731	0.04677	0.130491
2uM	0.00378024	0.046875	0.0378024	-0.0301284	0.00445376	0.250458	0.170026	0.0452196	0.182429
4uM	0.0453629	0.117944	0.0763609	0.294472	0.402934	0.476028	0.177003	0.0320413	0.269251
8uM	0.129284	0.271421	0.225302	0.417867	0.409222	0.465025	0.0591731	0.0801034	0.0328165
16uM	0.165575	0.077873	0.139869	0.504323	0.541263	0.539691	0.152196	0.150646	0.22739
IC50 (μM)	>100			11.79±1.70			>100
