# Supplementary material for: Discovery of a Series of 1,2,3-Triazole-Containing Erlotinib Derivatives With Potent Anti-Tumor Activities Against Non-Small Cell Lung Cancer
Source: Front Chem. 2022 Jan 7;9:789030. doi: 10.3389/fchem.2021.789030 (PMC8776995; doi:10.3389/fchem.2021.789030)
Supplement: Supplementary file 17 [file DataSheet2.ZIP › 1. CCK-8 assay/A549-CCK8/A549 e10 e11 e12.xlsx]

## Sheet: Sheet1
Inhibitory efficacy	e10			e11			e12
Concentration（nM）	Repeat 1	Repeat 2	Repeat 3	Repeat 1	Repeat 2	Repeat 3	Repeat 1	Repeat 2	Repeat 3
1uM	0.358735	0.350628	0.437373	-0.0344733	0.254446	0.14446	0.0961454	0.14608	0.113885
2uM	0.51439	0.483583	0.512363	0.201094	0.163338	0.214227	0.268287	0.326106	0.196671
4uM	0.502229	0.513579	0.505472	0.250342	0.246238	0.329138	0.379325	0.437801	0.38064
8uM	0.558168	0.569518	0.532631	0.526949	0.451436	0.466211	0.519273	0.564608	0.511389
16uM	0.589785	0.550061	0.571139	0.687004	0.705882	0.66238	0.784713	0.788655	0.782085
IC50 (μM)	3.77±0.68			8.40±0.29			5.91±0.73
