# Supplementary material for: Discovery of a Series of 1,2,3-Triazole-Containing Erlotinib Derivatives With Potent Anti-Tumor Activities Against Non-Small Cell Lung Cancer
Source: Front Chem. 2022 Jan 7;9:789030. doi: 10.3389/fchem.2021.789030 (PMC8776995; doi:10.3389/fchem.2021.789030)
Supplement: Supplementary file 17 [file DataSheet2.ZIP › 1. CCK-8 assay/A549-CCK8/A549 e13 e14 e15.xlsx]

## Sheet: Sheet1
Inhibitory efficacy	e13			e14			e15
Concentration（nM）	Repeat 1	Repeat 2	Repeat 3	Repeat 1	Repeat 2	Repeat 3	Repeat 1	Repeat 2	Repeat 3
1uM	0.0871212	0.1588	0.155303	0.0823596	0.0669706	0.110573	0.117176	0.136705	0.12694
2uM	0.36859	0.351981	0.365967	0.261898	0.131946	0.119122	0.152479	0.19304	0.262894
4uM	0.445513	0.526807	0.519814	0.254203	0.258478	0.147335	0.184777	0.210315	0.262143
8uM	0.511072	0.574883	0.613345	0.147335	0.0233685	0.219151	0.145719	0.214071	0.162243
16uM	0.56789	0.623834	0.625583	0.263608	0.190938	0.276432	0.118678	0.204306	0.105909
IC50 (μM)	5.95±1.47			>100			>100
