# Supplementary material for: Discovery of a Series of 1,2,3-Triazole-Containing Erlotinib Derivatives With Potent Anti-Tumor Activities Against Non-Small Cell Lung Cancer
Source: Front Chem. 2022 Jan 7;9:789030. doi: 10.3389/fchem.2021.789030 (PMC8776995; doi:10.3389/fchem.2021.789030)
Supplement: Supplementary file 17 [file DataSheet2.ZIP › 1. CCK-8 assay/A549-CCK8/A549 e16 e17 e18.xlsx]

## Sheet: Sheet1
Inhibitory efficacy	e16			e17			e18
Concentration（nM）	Repeat 1	Repeat 2	Repeat 3	Repeat 1	Repeat 2	Repeat 3	Repeat 1	Repeat 2	Repeat 3
1uM	0.158634	0.230515	0.310658	0.15337	0.281989	0.157348	0.245545	0.323432	0.318812
2uM	0.323052	0.291655	0.328835	0.400663	0.428508	0.37547	0.371617	0.462706	0.49901
4uM	0.541999	0.496557	0.480033	0.555801	0.545193	0.569061	0.667327	0.587459	0.534653
8uM	0.541999	0.501515	0.539521	0.58895	0.594917	0.537238	0.732013	0.757756	0.745875
16uM	0.640319	0.647755	0.65767	0.649945	0.591602	0.604862	0.889109	0.873267	0.871287
IC50 (μM)	5.75±0.48			4.86±0.60			2.53±0.20
