# Supplementary material for: Discovery of a Series of 1,2,3-Triazole-Containing Erlotinib Derivatives With Potent Anti-Tumor Activities Against Non-Small Cell Lung Cancer
Source: Front Chem. 2022 Jan 7;9:789030. doi: 10.3389/fchem.2021.789030 (PMC8776995; doi:10.3389/fchem.2021.789030)
Supplement: Supplementary file 17 [file DataSheet2.ZIP › 1. CCK-8 assay/A549-CCK8/A549 e19 e20 erlotinib.xlsx]

## Sheet: Sheet1
Inhibitory efficacy	e19			e20			erlotinib
Concentration（nM）	Repeat 1	Repeat 2	Repeat 3	Repeat 1	Repeat 2	Repeat 3	Repeat 1	Repeat 2	Repeat 3
1uM	0.21151	0.194761	0.167705	0.0465508	0.148345	0.205552	0.223067	0.131168	0.147821
2uM	0.237277	0.272708	0.223749	0.187886	0.222378	0.170219	0.254523	0.234169	0.233553
4uM	0.196693	0.27915	0.241787	0.291363	0.293887	0.330903	0.389597	0.448191	0.338405
8uM	0.138072	0.264977	0.27915	0.221537	0.295569	0.327538	0.478413	0.471012	0.497533
16uM	0.261756	0.252738	0.260468	0.202187	0.215648	0.173584	0.560444	0.526521	0.538857
IC50 (μM)	>100			>100			10.20±0.32
