# Supplementary material for: Discovery of a Series of 1,2,3-Triazole-Containing Erlotinib Derivatives With Potent Anti-Tumor Activities Against Non-Small Cell Lung Cancer
Source: Front Chem. 2022 Jan 7;9:789030. doi: 10.3389/fchem.2021.789030 (PMC8776995; doi:10.3389/fchem.2021.789030)
Supplement: Supplementary file 17 [file DataSheet2.ZIP › 1. CCK-8 assay/A549-CCK8/A549 e4 e5 e6.xlsx]

## Sheet: Sheet1
Inhibitory efficacy	e4			e5			e6
Concentration（nM）	Repeat 1	Repeat 2	Repeat 3	Repeat 1	Repeat 2	Repeat 3	Repeat 1	Repeat 2	Repeat 3
1uM	0.0663453	0.0146924	0.0312213	0.0186017	0.202373	0.0830661	0.064635	0.165104	0.171132
2uM	0.126263	0.109045	0.0498163	0.283194	0.236049	0.298589	0.257535	0.222371	0.345948
4uM	0.355601	0.214417	0.222681	0.509301	0.521809	0.534317	0.457468	0.572003	0.524782
8uM	0.755739	0.70753	0.616621	0.558371	0.567992	0.46889	0.635298	0.652378	0.625251
16uM	0.947888	0.944444	0.935491	0.456382	0.457344	0.440026	0.697589	0.698593	0.707636
IC50 (μM)	5.80±0.78			9.97±1.57			4.88±0.54
