# Supplementary material for: Discovery of a Series of 1,2,3-Triazole-Containing Erlotinib Derivatives With Potent Anti-Tumor Activities Against Non-Small Cell Lung Cancer
Source: Front Chem. 2022 Jan 7;9:789030. doi: 10.3389/fchem.2021.789030 (PMC8776995; doi:10.3389/fchem.2021.789030)
Supplement: Supplementary file 17 [file DataSheet2.ZIP › 1. CCK-8 assay/A549-CCK8/A549 e7 e8 e9.xlsx]

## Sheet: Sheet1
Inhibitory efficacy	e7			e8			e9
Concentration（nM）	Repeat 1	Repeat 2	Repeat 3	Repeat 1	Repeat 2	Repeat 3	Repeat 1	Repeat 2	Repeat 3
1uM	0.274598	0.349839	0.246624	0.0230326	-0.0208733	-0.0604607	0.16019	0.119668	0.13673
2uM	0.247588	0.331511	0.253376	0.0834933	-0.037428	0.0964491	0.266825	0.328673	0.25545
4uM	0.30836	0.28135	0.252412	0.221689	0.113724	0.0986084	0.827725	0.846209	0.840521
8uM	0.296785	0.248553	0.323794	0.183541	0.221689	0.223848	0.959242	0.962796	0.96564
16uM	0.372026	0.290997	0.284244	0.428983	0.367802	0.383637	0.96564	0.964218	0.967062
IC50 (μM)	>100			23.01±0.75			2.53±0.09
