# Supplementary material for: Discovery of a Series of 1,2,3-Triazole-Containing Erlotinib Derivatives With Potent Anti-Tumor Activities Against Non-Small Cell Lung Cancer
Source: Front Chem. 2022 Jan 7;9:789030. doi: 10.3389/fchem.2021.789030 (PMC8776995; doi:10.3389/fchem.2021.789030)
Supplement: Supplementary file 17 [file DataSheet2.ZIP › 1. CCK-8 assay/H1975-CCK8/H1975 e1 e2 e3.xlsx]

## Sheet: Sheet1
Inhibitory efficacy	e1			e2			e3
Concentration（μM）	Repeat 1	Repeat 2	Repeat 3	Repeat 1	Repeat 2	Repeat 3	Repeat 1	Repeat 2	Repeat 3
1uM	0.25889	0.0714523	0.139249	0.119525	0.0533107	0.0665535	0.00799128	0.0450418	0.0330548
2uM	0.242938	0.214025	0.131273	0.133786	0.0981324	0.049236	-0.0541228	-0.010534	0.0134399
4uM	0.283815	0.200066	0.201063	0.225467	0.109338	0.197963	0.113694	0.0984381	0.150745
8uM	0.251911	0.243935	0.313725	0.376231	0.390492	0.282513	0.249909	0.197603	0.234653
16uM	0.378531	0.301761	0.351612	0.484211	0.550424	0.464856	0.44061	0.494007	0.508173
IC50 (μM)	>100			15.71±2.76			16.78±1.02
