# Supplementary material for: Discovery of a Series of 1,2,3-Triazole-Containing Erlotinib Derivatives With Potent Anti-Tumor Activities Against Non-Small Cell Lung Cancer
Source: Front Chem. 2022 Jan 7;9:789030. doi: 10.3389/fchem.2021.789030 (PMC8776995; doi:10.3389/fchem.2021.789030)
Supplement: Supplementary file 17 [file DataSheet2.ZIP › 1. CCK-8 assay/H1975-CCK8/H1975 e10 e11 e12.xlsx]

## Sheet: Sheet1
Inhibitory efficacy	e10			e11			e12
Concentration（nM）	Repeat 1	Repeat 2	Repeat 3	Repeat 1	Repeat 2	Repeat 3	Repeat 1	Repeat 2	Repeat 3
1uM	0.393831	0.309182	0.336442	0.125	0.159439	0.067602	0.183819	0.162403	0.137418
2uM	0.337877	0.383788	0.336442	0.291454	0.257015	0.216837	0.289114	0.20345	0.217728
4uM	0.514347	0.459828	0.48924	0.322066	0.21301	0.191964	0.232005	0.205235	0.248067
8uM	0.54089	0.569584	0.488522	0.492347	0.431122	0.381378	0.406901	0.415824	0.483641
16uM	0.674319	0.554519	0.483501	0.59949	0.607143	0.59375	0.876264	0.87091	0.876264
IC50 (μM)	6.36±4.21			10.81±1.57			7.25±0.45
