# Supplementary material for: Discovery of a Series of 1,2,3-Triazole-Containing Erlotinib Derivatives With Potent Anti-Tumor Activities Against Non-Small Cell Lung Cancer
Source: Front Chem. 2022 Jan 7;9:789030. doi: 10.3389/fchem.2021.789030 (PMC8776995; doi:10.3389/fchem.2021.789030)
Supplement: Supplementary file 17 [file DataSheet2.ZIP › 1. CCK-8 assay/H1975-CCK8/H1975 e13 e14 e15.xlsx]

## Sheet: Sheet1
Inhibitory efficacy	e13			e14			e15
Concentration（nM）	Repeat 1	Repeat 2	Repeat 3	Repeat 1	Repeat 2	Repeat 3	Repeat 1	Repeat 2	Repeat 3
1uM	0.142768	0.0997506	0.197007	0.20559	0.17205	0.192547	0.143284	-0.0644776	-0.105672
2uM	0.254988	0.165212	0.15212	0.283851	0.23913	0.22236	0.184478	0.00895522	0.0519403
4uM	0.150249	0.15212	0.112843	0.339752	0.481366	0.431056	0.157612	0.0662687	-0.0304478
8uM	0.241895	0.163342	0.234414	0.585714	0.546584	0.576398	0.0626866	0.0752239	0.105672
16uM	0.2101	0.193267	0.277431	0.572671	0.596894	0.561491	0.152239	0.00179104	0.0214925
IC50 (μM)	>100			7.50±0.49			>100
