# Supplementary material for: Discovery of a Series of 1,2,3-Triazole-Containing Erlotinib Derivatives With Potent Anti-Tumor Activities Against Non-Small Cell Lung Cancer
Source: Front Chem. 2022 Jan 7;9:789030. doi: 10.3389/fchem.2021.789030 (PMC8776995; doi:10.3389/fchem.2021.789030)
Supplement: Supplementary file 17 [file DataSheet2.ZIP › 1. CCK-8 assay/H1975-CCK8/H1975 e16 e17 e18.xlsx]

## Sheet: Sheet1
Inhibitory efficacy	e16			e17			e18
Concentration（nM）	Repeat 1	Repeat 2	Repeat 3	Repeat 1	Repeat 2	Repeat 3	Repeat 1	Repeat 2	Repeat 3
1uM	-0.00852558	0.0892678	0.14343	0.230911	0.195032	0.152254	0.165238	0.206667	0.155238
2uM	0.0772317	0.11334	0.167503	0.333027	0.402024	0.25575	0.262381	0.238095	0.209524
4uM	0.0636911	0.188566	0.221665	0.290248	0.313707	0.25713	0.33381	0.30381	0.340952
8uM	0.439819	0.364594	0.348044	0.527599	0.5	0.471021	0.466667	0.452381	0.468095
16uM	0.480441	0.506018	0.504514	0.471021	0.447562	0.400644	0.55381	0.609524	0.602381
IC50 (μM)	15.29±1.55			18.30±4.45			10.02±0.69
