# Supplementary material for: Discovery of a Series of 1,2,3-Triazole-Containing Erlotinib Derivatives With Potent Anti-Tumor Activities Against Non-Small Cell Lung Cancer
Source: Front Chem. 2022 Jan 7;9:789030. doi: 10.3389/fchem.2021.789030 (PMC8776995; doi:10.3389/fchem.2021.789030)
Supplement: Supplementary file 17 [file DataSheet2.ZIP › 1. CCK-8 assay/H1975-CCK8/H1975 e19 e20 erlotinib.xlsx]

## Sheet: Sheet1
Inhibitory efficacy	e19			e20			erlotinib
Concentration（nM）	Repeat 1	Repeat 2	Repeat 3	Repeat 1	Repeat 2	Repeat 3	Repeat 1	Repeat 2	Repeat 3
1uM	-0.0142634	-0.0717629	-0.021618	-0.0285577	-0.0667147	-0.0839933	0.283826	0.229075	0.0931403
2uM	0.00780031	-0.0697571	-0.096501	0.0074394	0.0146388	-0.00695944	0.200755	0.198867	0.181875
4uM	0.0171607	-0.0563851	-0.00557165	0.0679146	-0.00551956	0.0146388	0.300818	0.310258	0.363121
8uM	0.0372186	-0.0142634	-0.041676	0.0405568	0.0355172	0.152148	0.421649	0.455632	0.442417
16uM	0.03655	-0.00958324	0.0485848	0.088073	0.062155	0.0571154	0.559471	0.482064	0.565135
IC50 (μM)	>100			>100			12.67±2.76
