# Supplementary material for: Discovery of a Series of 1,2,3-Triazole-Containing Erlotinib Derivatives With Potent Anti-Tumor Activities Against Non-Small Cell Lung Cancer
Source: Front Chem. 2022 Jan 7;9:789030. doi: 10.3389/fchem.2021.789030 (PMC8776995; doi:10.3389/fchem.2021.789030)
Supplement: Supplementary file 17 [file DataSheet2.ZIP › 1. CCK-8 assay/H1975-CCK8/H1975 e4 e5 e6.xlsx]

## Sheet: Sheet1
Inhibitory efficiency	e4			e5			e6
Concentration（nM）	Repeat 1	Repeat 2	Repeat 3	Repeat 1	Repeat 2	Repeat 3	Repeat 1	Repeat 2	Repeat 3
1uM	0.293957	0.106823	0.180507	-0.00497866	-0.0405405	0.0469417	0.154824	-0.0852655	0.0112191
2uM	0.302144	0.362963	0.416764	0.0113798	0.0312945	0.06899	-0.0179506	0.091997	-0.177263
4uM	0.393372	0.367641	0.45653	-0.0284495	-0.0263158	0	0.21092	0.109948	0.0695587
8uM	0.922027	0.94425	0.94425	0.0327169	0.170697	0.156472	0.255797	0.311892	0.531788
16uM	0.960624	0.954776	0.965302	0.257468	0.222617	0.325036	0.569933	0.48018	0.282723
IC50 (μM)	3.31±0.47			27.49±7.58			16.52±3.53
