# Supplementary material for: Discovery of a Series of 1,2,3-Triazole-Containing Erlotinib Derivatives With Potent Anti-Tumor Activities Against Non-Small Cell Lung Cancer
Source: Front Chem. 2022 Jan 7;9:789030. doi: 10.3389/fchem.2021.789030 (PMC8776995; doi:10.3389/fchem.2021.789030)
Supplement: Supplementary file 17 [file DataSheet2.ZIP › 1. CCK-8 assay/H1975-CCK8/H1975 e7 e8 e9.xlsx]

## Sheet: Sheet1
Inhibitory efficiency	e7			e8			e9
Concentration（nM）	Repeat 1	Repeat 2	Repeat 3	Repeat 1	Repeat 2	Repeat 3	Repeat 1	Repeat 2	Repeat 3
1uM	0.0559492	0.0969949	0.140239	0.161195	0.176688	0.161195	0.155042	0.170963	0.207354
2uM	0.293428	0.222331	0.216467	0.197713	0.199926	0.139063	0.133434	0.261941	0.272176
4uM	0.388712	0.313218	0.337405	0.399115	0.392475	0.388049	0.375663	0.437074	0.379075
8uM	0.501588	0.47227	0.470804	0.510882	0.579491	0.573958	0.580364	0.533738	0.567854
16uM	0.541168	0.415099	0.466406	0.641461	0.687938	0.617115	0.66793	0.641774	0.64746
IC50 (μM)	13.05±4.14			7.19±0.68			6.86±0.17
