# Supplementary material for: Discovery of a Series of 1,2,3-Triazole-Containing Erlotinib Derivatives With Potent Anti-Tumor Activities Against Non-Small Cell Lung Cancer
Source: Front Chem. 2022 Jan 7;9:789030. doi: 10.3389/fchem.2021.789030 (PMC8776995; doi:10.3389/fchem.2021.789030)
Supplement: Supplementary file 17 [file DataSheet2.ZIP › 1. CCK-8 assay/H460-CCK8/H460 e1 e2 e3.xlsx]

## Sheet: Sheet1
Inhibitory efficacy	e1			e2			e3
Concentration（μM）	Repeat 1	Repeat 2	Repeat 3	Repeat 1	Repeat 2	Repeat 3	Repeat 1	Repeat 2	Repeat 3
1uM	0.0465705	0.0898507	0.111111	0.116431	0.123992	0.22379	0.30322	0.277508	0.308084
2uM	0.119463	0.0959251	0.0921286	0.334173	0.288054	0.233619	0.350475	0.314339	0.338661
4uM	0.129334	0.10124	-0.121235	0.160282	0.232107	0.31376	0.176743	0.230947	0.401205
8uM	0.141483	0.0640344	-0.166793	0.465726	0.516381	0.584425	0.290016	0.30044	0.349085
IC50 (μM)	>100			9.08±2.81			>100
