# Supplementary material for: Discovery of a Series of 1,2,3-Triazole-Containing Erlotinib Derivatives With Potent Anti-Tumor Activities Against Non-Small Cell Lung Cancer
Source: Front Chem. 2022 Jan 7;9:789030. doi: 10.3389/fchem.2021.789030 (PMC8776995; doi:10.3389/fchem.2021.789030)
Supplement: Supplementary file 17 [file DataSheet2.ZIP › 1. CCK-8 assay/H460-CCK8/H460 e10 e11 e12.xlsx]

## Sheet: Sheet1
Inhibitory efficacy	e10			e11			e12
Concentration（nM）	Repeat 1	Repeat 2	Repeat 3	Repeat 1	Repeat 2	Repeat 3	Repeat 1	Repeat 2	Repeat 3
1uM	-0.0267074	0.106829	-0.0415872	0.174747	0.154293	0.0527778	0.167435	0.211716	0.159825
2uM	0.0652423	0.0770698	0.096528	0.343687	0.280051	0.288384	0.368081	0.339714	0.341098
4uM	0.0492179	0.0976726	0.213659	0.489141	0.505808	0.557323	0.588792	0.545203	0.442113
8uM	0.253338	0.322778	0.253338	0.647475	0.654293	0.630051	0.651061	0.666974	0.574262
16uM	0.606257	0.485311	0.495231	0.695202	0.664899	0.666414	0.889068	0.909133	0.886993
IC50 (μM)	15.03±2.10			4.89±0.23			3.77±0.60
