# Supplementary material for: Discovery of a Series of 1,2,3-Triazole-Containing Erlotinib Derivatives With Potent Anti-Tumor Activities Against Non-Small Cell Lung Cancer
Source: Front Chem. 2022 Jan 7;9:789030. doi: 10.3389/fchem.2021.789030 (PMC8776995; doi:10.3389/fchem.2021.789030)
Supplement: Supplementary file 17 [file DataSheet2.ZIP › 1. CCK-8 assay/H460-CCK8/H460 e13 e14 e15.xlsx]

## Sheet: Sheet1
Inhibitory efficacy	e13			e14			e15
Concentration（nM）	Repeat 1	Repeat 2	Repeat 3	Repeat 1	Repeat 2	Repeat 3	Repeat 1	Repeat 2	Repeat 3
1uM	0.0480708	0.0499684	0.113536	0.0552413	0.00831947	0.0262895	0.0513532	0.0690493	0.1034
2uM	0.246363	0.215054	0.0461733	0.0801997	0.0941764	0.135108	0.0586398	0.0461485	0.0503123
4uM	0.423782	0.326059	0.329855	0.0193012	0.12812	0.138103	0.0857044	-0.0121443	0.018043
8uM	0.548071	0.420936	0.401012	0.258902	0.192013	0.303827	0.074254	0.00346981	-0.257807
16uM	0.562302	0.476913	0.493991	0.303827	0.352745	0.332779	-0.0235947	-0.0766829	-0.0673144
IC50 (μM)	11.86±3.63			34.08±2.50			>100
