# Supplementary material for: Discovery of a Series of 1,2,3-Triazole-Containing Erlotinib Derivatives With Potent Anti-Tumor Activities Against Non-Small Cell Lung Cancer
Source: Front Chem. 2022 Jan 7;9:789030. doi: 10.3389/fchem.2021.789030 (PMC8776995; doi:10.3389/fchem.2021.789030)
Supplement: Supplementary file 17 [file DataSheet2.ZIP › 1. CCK-8 assay/H460-CCK8/H460 e16 e17 e18.xlsx]

## Sheet: Sheet1
Inhibitory efficacy	e16			e17			e18
Concentration（nM）	Repeat 1	Repeat 2	Repeat 3	Repeat 1	Repeat 2	Repeat 3	Repeat 1	Repeat 2	Repeat 3
1uM	0.263834	0.176009	0.0806855	0.232617	0.274264	0.0497344	0.171114	0.233155	0.274183
2uM	0.29061	0.133167	0.179222	0.294906	0.356108	0.394858	0.275183	0.444296	0.328219
4uM	0.213495	0.215637	0.191003	0.608522	0.549493	0.626268	0.55537	0.516344	0.581388
8uM	0.49518	0.449125	0.446983	0.776919	0.773298	0.777644	0.550367	0.577385	0.665444
16uM	0.573367	0.606569	0.603356	0.812772	0.86492	0.811323	0.723482	0.744496	0.641428
IC50 (μM)	10.93±0.39			3.18±0.11			4.30±0.62
