# Supplementary material for: Discovery of a Series of 1,2,3-Triazole-Containing Erlotinib Derivatives With Potent Anti-Tumor Activities Against Non-Small Cell Lung Cancer
Source: Front Chem. 2022 Jan 7;9:789030. doi: 10.3389/fchem.2021.789030 (PMC8776995; doi:10.3389/fchem.2021.789030)
Supplement: Supplementary file 17 [file DataSheet2.ZIP › 1. CCK-8 assay/H460-CCK8/H460 e19 e20 erlotinib.xlsx]

## Sheet: Sheet1
Inhibitory efficacy	e19			e20			erlotinib
Concentration（nM）	Repeat 1	Repeat 2	Repeat 3	Repeat 1	Repeat 2	Repeat 3	Repeat 1	Repeat 2	Repeat 3
1uM	0.320608	0.215203	0.14527	0.172822	0.194774	0.189547	0.0663876	0.09689	0.120574
2uM	0.321622	0.25777	0.311486	0.0515679	0.169686	0.244948	0.143182	0.20634	0.199522
4uM	0.466554	0.224324	0.213176	0.097561	0.125784	0.0714286	0.3	0.347727	0.374641
8uM	0.405743	0.194932	0.256757	-0.0581882	-0.105226	-0.0926829	0.478349	0.44067	0.506699
16uM	0.330743	0.423986	0.335811	-0.0864111	-0.104181	-0.128223	0.47189	0.465072	0.481579
IC50 (μM)	>100			>100			13.28±1.50
