# Supplementary material for: Discovery of a Series of 1,2,3-Triazole-Containing Erlotinib Derivatives With Potent Anti-Tumor Activities Against Non-Small Cell Lung Cancer
Source: Front Chem. 2022 Jan 7;9:789030. doi: 10.3389/fchem.2021.789030 (PMC8776995; doi:10.3389/fchem.2021.789030)
Supplement: Supplementary file 17 [file DataSheet2.ZIP › 1. CCK-8 assay/H460-CCK8/H460 e4 e5 e6.xlsx]

## Sheet: Sheet1
Inhibitory efficacy	e4			e5			e6
Concentration（nM）	Repeat 1	Repeat 2	Repeat 3	Repeat 1	Repeat 2	Repeat 3	Repeat 1	Repeat 2	Repeat 3
1uM	0.194365	0.0992736	0.120405	0.109531	0.0288825	0.0715397	0.147211	0.0881971	0.0972763
2uM	0.16663	0.0854061	0.11182	0.110864	0.154188	0.134192	0.332036	0.29572	0.24773
4uM	0.399076	0.302003	0.115122	-0.272384	-0.117085	0.0395468	0.398184	0.466278	0.435798
8uM	0.795289	0.842175	0.815761	0.0568762	0.103533	0.0682071	0.420882	0.416342	0.400778
16uM	0.949813	0.942549	0.965001	0.0382137	0.00355477	0.0755388	0.446822	0.427367	0.406615
IC50 (μM)	5.18±0.78			>100			18.49±2.00
