# Supplementary material for: Discovery of a Series of 1,2,3-Triazole-Containing Erlotinib Derivatives With Potent Anti-Tumor Activities Against Non-Small Cell Lung Cancer
Source: Front Chem. 2022 Jan 7;9:789030. doi: 10.3389/fchem.2021.789030 (PMC8776995; doi:10.3389/fchem.2021.789030)
Supplement: Supplementary file 17 [file DataSheet2.ZIP › 1. CCK-8 assay/H460-CCK8/H460 e7 e8 e9.xlsx]

## Sheet: Sheet1
Inhibitory efficacy	e7			e8			e9
Concentration（nM）	Repeat 1	Repeat 2	Repeat 3	Repeat 1	Repeat 2	Repeat 3	Repeat 1	Repeat 2	Repeat 3
1uM	0.13196	0.233018	0.152004	0.142234	0.117711	0.197003	0.467567	0.222928	0.180037
2uM	0.304009	0.304844	0.379176	0.358038	0.343324	0.311444	0.40323	0.374636	0.350808
4uM	0.303174	0.236359	0.257238	0.483106	0.602452	0.586921	0.725708	0.611332	0.620863
8uM	0.296492	0.258073	0.214644	0.664578	0.654768	0.697275	0.765422	0.767805	0.739211
16uM	0.267261	0.309855	0.41843	0.667847	0.687466	0.741417	0.773365	0.755891	0.761451
IC50 (μM)	>100			4.18±0.49			2.72±0.89
