# Supplementary material for: Discovery of a Series of 1,2,3-Triazole-Containing Erlotinib Derivatives With Potent Anti-Tumor Activities Against Non-Small Cell Lung Cancer
Source: Front Chem. 2022 Jan 7;9:789030. doi: 10.3389/fchem.2021.789030 (PMC8776995; doi:10.3389/fchem.2021.789030)
Supplement: Supplementary file 17 [file DataSheet2.ZIP › 1. CCK-8 assay/PC-9-CCK8/PC-9 e1 e2 e3.xlsx]

## Sheet: Sheet1
Inhibitory efficacy	e1			e2			e3
Concentration（μM）	Repeat 1	Repeat 2	Repeat 3	Repeat 1	Repeat 2	Repeat 3	Repeat 1	Repeat 2	Repeat 3
1uM	0.00143596	0.0402068	0.116887	0.0763407	0.0763407	0.0876972	-0.105263	-0.0611995	-0.130967
2uM	0.0350373	0.0807007	0.0574383	0.205994	0.133123	0.108517	0.181151	0.116891	0.0195838
4uM	0.134118	0.0789776	0.103963	0.289274	0.346057	0.332808	-0.0189718	0.0746634	-0.0630355
8uM	0.053992	-0.045089	0.019529	0.361199	0.364984	0.45489	0.00673195	-0.0593635	-0.0134639
16uM	0.208214	0.116025	0.0979322	0.490852	0.602524	0.622397	0.164627	0.0746634	0.203182
IC50 (μM)	>100			11.62±3.64			>100
