# Supplementary material for: Discovery of a Series of 1,2,3-Triazole-Containing Erlotinib Derivatives With Potent Anti-Tumor Activities Against Non-Small Cell Lung Cancer
Source: Front Chem. 2022 Jan 7;9:789030. doi: 10.3389/fchem.2021.789030 (PMC8776995; doi:10.3389/fchem.2021.789030)
Supplement: Supplementary file 17 [file DataSheet2.ZIP › 1. CCK-8 assay/PC-9-CCK8/PC-9 e10 e11 e12.xlsx]

## Sheet: Sheet1
Inhibitory efficacy	e10			e11			e12
Concentration（nM）	Repeat 1	Repeat 2	Repeat 3	Repeat 1	Repeat 2	Repeat 3	Repeat 1	Repeat 2	Repeat 3
1uM	-0.0102041	-0.0723852	-0.00733418	-0.327728	-0.312701	-0.211807	-0.20474	-0.138578	-0.105003
2uM	-0.00542092	-0.0216837	0.0749362	-0.263327	-0.351342	-0.48551	-0.154378	-0.0684661	-0.0477288
4uM	0.117028	0.133291	0.091199	-0.0754919	0.222898	0.0962433	0.212969	0.158657	0.234694
8uM	0.0577168	0.175383	0.0644133	0.274419	0.295886	0.265832	0.70079	0.69684	0.67709
16uM	0.133291	0.121811	0.191645	0.466547	0.484794	0.42576	0.886438	0.879526	0.888413
IC50 (μM)	>100			16.02±1.04			6.36±0.11
