# Supplementary material for: Discovery of a Series of 1,2,3-Triazole-Containing Erlotinib Derivatives With Potent Anti-Tumor Activities Against Non-Small Cell Lung Cancer
Source: Front Chem. 2022 Jan 7;9:789030. doi: 10.3389/fchem.2021.789030 (PMC8776995; doi:10.3389/fchem.2021.789030)
Supplement: Supplementary file 17 [file DataSheet2.ZIP › 1. CCK-8 assay/PC-9-CCK8/PC-9 e13 e14 e15.xlsx]

## Sheet: Sheet1
Inhibitory efficacy	e13			e14			e15
Concentration（nM）	Repeat 1	Repeat 2	Repeat 3	Repeat 1	Repeat 2	Repeat 3	Repeat 1	Repeat 2	Repeat 3
1uM	-0.194379	-0.0729341	-0.117096	-0.0685817	0.0315978	-0.0405745	-0.142157	-0.170704	-0.11015
2uM	-0.125125	-0.128137	-0.176313	-0.0308797	0.064991	0.0585278	-0.0504614	-0.112745	-0.189735
4uM	-0.0337906	-0.00066912	-0.0066912	-0.0233393	0.0682226	-0.0965889	0.0213379	-0.0591119	-0.0841984
8uM	0.120776	0.107728	0.145868	0.059605	0.0628366	0.0262118	0.000576701	0.125144	0.133795
16uM	0.286383	0.288391	0.333556	-0.0481149	-0.0308797	0.0552962	0.0204729	0.0663206	-0.0348904
IC50 (μM)	22.56±1.16			>100			>100
