# Supplementary material for: Discovery of a Series of 1,2,3-Triazole-Containing Erlotinib Derivatives With Potent Anti-Tumor Activities Against Non-Small Cell Lung Cancer
Source: Front Chem. 2022 Jan 7;9:789030. doi: 10.3389/fchem.2021.789030 (PMC8776995; doi:10.3389/fchem.2021.789030)
Supplement: Supplementary file 17 [file DataSheet2.ZIP › 1. CCK-8 assay/PC-9-CCK8/PC-9 e16 e17 e18.xlsx]

## Sheet: Sheet1
Inhibitory efficacy	e16			e17			e18
Concentration（nM）	Repeat 1	Repeat 2	Repeat 3	Repeat 1	Repeat 2	Repeat 3	Repeat 1	Repeat 2	Repeat 3
1uM	0.0676188	0.00466336	-0.0390557	-0.20465	-0.202351	-0.242974	-0.179709	-0.0932959	-0.134591
2uM	-0.0189449	0.029146	0.095599	-0.225345	-0.294328	-0.273633	-0.290594	-0.313536	-0.282947
4uM	0.490819	0.442728	0.449723	-0.222279	-0.218447	-0.291262	0.0688249	-0.101708	-0.244711
8uM	0.568639	0.717284	0.541533	-0.0298927	-0.0237609	-0.0321921	0.252358	0.305124	0.265358
16uM	0.607986	0.549403	0.527543	-0.122637	-0.0728155	-0.0344916	0.484833	0.523834	0.478715
IC50 (μM)	7.71±1.15			>100			15.24±0.75
