# Supplementary material for: Discovery of a Series of 1,2,3-Triazole-Containing Erlotinib Derivatives With Potent Anti-Tumor Activities Against Non-Small Cell Lung Cancer
Source: Front Chem. 2022 Jan 7;9:789030. doi: 10.3389/fchem.2021.789030 (PMC8776995; doi:10.3389/fchem.2021.789030)
Supplement: Supplementary file 17 [file DataSheet2.ZIP › 1. CCK-8 assay/PC-9-CCK8/PC-9 e19 e20 erlotinib.xlsx]

## Sheet: Sheet1
Inhibitory efficacy	e19			e20			erlotinib
Concentration（nM）	Repeat 1	Repeat 2	Repeat 3	Repeat 1	Repeat 2	Repeat 3	Repeat 1	Repeat 2	Repeat 3
1uM	0.21875	0.169408	0.315789	-0.114408	-0.0877944	-0.110737	0.601961	0.609804	0.62549
2uM	0.328947	0.291118	0.355263	-0.150199	-0.117161	-0.0354849	0.621569	0.629412	0.62549
4uM	0.498355	0.251645	0.366776	-0.0666871	0.0516978	-0.192414	0.732353	0.692157	0.728431
8uM	0.356908	0.473684	0.442434	0.0305904	0.108596	0.242582	0.721569	0.716667	0.713725
16uM	0.496711	0.40625	0.445724	-0.00703579	-0.00428266	0.00581217	0.776471	0.757843	0.764706
IC50 (μM)	23.46±10.25			>100			0.21±0.07
