# Supplementary material for: Discovery of a Series of 1,2,3-Triazole-Containing Erlotinib Derivatives With Potent Anti-Tumor Activities Against Non-Small Cell Lung Cancer
Source: Front Chem. 2022 Jan 7;9:789030. doi: 10.3389/fchem.2021.789030 (PMC8776995; doi:10.3389/fchem.2021.789030)
Supplement: Supplementary file 17 [file DataSheet2.ZIP › 1. CCK-8 assay/PC-9-CCK8/PC-9 e4 e5 e6.xlsx]

## Sheet: Sheet1
Inhibitory efficacy	e4			e5			e6
Concentration（nM）	Repeat 1	Repeat 2	Repeat 3	Repeat 1	Repeat 2	Repeat 3	Repeat 1	Repeat 2	Repeat 3
1uM	0.0424315	0.0568763	0.0424315	0.0327212	0.0717863	0.0277129	-0.0446979	0.0422318	0.0986436
2uM	0.128197	0.185074	0.206741	0.188982	0.150918	0.149917	0.373305	0.401048	0.354809
4uM	0.39994	0.428829	0.387301	0.189983	0.303172	0.186978	0.616523	0.571208	0.659063
8uM	0.881132	0.866687	0.85495	0.081803	-0.0133556	0.280134	0.775586	0.782984	0.762639
16uM	0.856756	0.860367	0.847728	0.176962	0.267112	0.173957	0.849568	0.84217	0.858816
IC50 (μM)	4.38±0.0.12			>100			3.27±0.14
