# Supplementary material for: Discovery of a Series of 1,2,3-Triazole-Containing Erlotinib Derivatives With Potent Anti-Tumor Activities Against Non-Small Cell Lung Cancer
Source: Front Chem. 2022 Jan 7;9:789030. doi: 10.3389/fchem.2021.789030 (PMC8776995; doi:10.3389/fchem.2021.789030)
Supplement: Supplementary file 17 [file DataSheet2.ZIP › 1. CCK-8 assay/PC-9-CCK8/PC-9 e7 e8 e9.xlsx]

## Sheet: Sheet1
Inhibitory efficiency	e7			e8			e9
Concentration（nM）	Repeat 1	Repeat 2	Repeat 3	Repeat 1	Repeat 2	Repeat 3	Repeat 1	Repeat 2	Repeat 3
1uM	-0.0143369	0.0501792	0.0985663	-0.0487805	-0.0445387	0.0212089	0.0155483	0.0327332	-0.0998363
2uM	0.0197133	0.0268817	0.215054	0.0615058	0.158006	0.240721	0.17635	0.0597381	0.669804
4uM	0.213262	0.265233	0.193548	0.173913	0.289502	0.307529	0.420622	0.423077	0.427987
8uM	0.419355	0.448029	0.401434	0.26299	0.168611	0.321315	0.578969	0.545827	0.668576
16uM	0.625448	0.555556	0.543011	0.133616	0.177094	0.208908	0.542144	0.565466	0.507774
IC50 (μM)	11.54±1.57			>100			7.63±1.69
