# Supplementary material for: Discovery of a Series of 1,2,3-Triazole-Containing Erlotinib Derivatives With Potent Anti-Tumor Activities Against Non-Small Cell Lung Cancer
Source: Front Chem. 2022 Jan 7;9:789030. doi: 10.3389/fchem.2021.789030 (PMC8776995; doi:10.3389/fchem.2021.789030)
Supplement: Supplementary file 18 [file Table1.XLSX]

## Sheet: Sheet1
20200711
H460	CTL	e4 4uM	e4 8uM	e4 12uM	e12 4uM	e12 8uM	e12 12uM
G0/G1	48.41	53.43	59.66	54.65	59.95	63.38	62.09
S	39.41	34.3	28.56	31.63	26.72	25.15	25.2
G2/M	12.18	12.27	11.77	13.72	13.33	11.47	12.71
20200810
H460	CTL	e4 4uM	e4 8uM	e4 12uM	e12 4uM	e12 8uM	e12 12uM
G0/G1	40.89	42.32	48.11	48.29	46.77	49.59	47.32
S	39.99	40.73	35.11	33.86	34.15	33.54	32.63
G2/M	19.12	16.95	16.79	17.85	19.08	16.88	20.04
20200812
H460	CTL	e4 4uM	e4 8uM	e4 12uM	e12 4uM	e12 8uM	e12 12uM
G0/G1	34.74	41.29	44.75	43.3	46.32	46.32	46.51
S	45.92	41.21	36.45	38.02	35.36	35.36	19.41
G2/M	19.34	17.5	18.81	18.86	18.32	18.32	34.08
