# Supplementary material for: Discovery of a Series of 1,2,3-Triazole-Containing Erlotinib Derivatives With Potent Anti-Tumor Activities Against Non-Small Cell Lung Cancer
Source: Front Chem. 2022 Jan 7;9:789030. doi: 10.3389/fchem.2021.789030 (PMC8776995; doi:10.3389/fchem.2021.789030)
Supplement: Supplementary file 19 [file DataSheet5.ZIP]

Archive with 26 entries (22 files):
- PC-9 apoptosis/
- PC-9 apoptosis/PC-9 Apoptosis results summary.xls
- PC-9 apoptosis/PC-9 Apoptosis-1/
- PC-9 apoptosis/PC-9 Apoptosis-1/20200917 pc-9 48h_e12 12uM_007.fcs
- PC-9 apoptosis/PC-9 Apoptosis-1/20200917 pc-9 48h_e12 4uM_005.fcs
- PC-9 apoptosis/PC-9 Apoptosis-1/20200917 pc-9 48h_e12 8uM_006.fcs
- PC-9 apoptosis/PC-9 Apoptosis-1/20200917 pc-9 48h_e4 12uM_004.fcs
- PC-9 apoptosis/PC-9 Apoptosis-1/20200917 pc-9 48h_e4 4uM_002.fcs
- PC-9 apoptosis/PC-9 Apoptosis-1/20200917 pc-9 48h_e4 8uM_003.fcs
- PC-9 apoptosis/PC-9 Apoptosis-1/20200917 pc-9 48h_NC_001.fcs
- PC-9 apoptosis/PC-9 Apoptosis-2/
- PC-9 apoptosis/PC-9 Apoptosis-2/20200917 pc-9 48h_001_e12 12uM_007.fcs
- PC-9 apoptosis/PC-9 Apoptosis-2/20200917 pc-9 48h_001_e12 4uM_005.fcs
- PC-9 apoptosis/PC-9 Apoptosis-2/20200917 pc-9 48h_001_e12 8uM_006.fcs
- PC-9 apoptosis/PC-9 Apoptosis-2/20200917 pc-9 48h_001_e4 12uM_004.fcs
- PC-9 apoptosis/PC-9 Apoptosis-2/20200917 pc-9 48h_001_e4 4uM_002.fcs
- PC-9 apoptosis/PC-9 Apoptosis-2/20200917 pc-9 48h_001_e4 8uM_003.fcs
- PC-9 apoptosis/PC-9 Apoptosis-2/20200917 pc-9 48h_001_NC_001.fcs
- PC-9 apoptosis/PC-9 Apoptosis-3/
- PC-9 apoptosis/PC-9 Apoptosis-3/20200917 pc-9 48h_002_e12 12uM_007.fcs
- PC-9 apoptosis/PC-9 Apoptosis-3/20200917 pc-9 48h_002_e12 4uM_005.fcs
- PC-9 apoptosis/PC-9 Apoptosis-3/20200917 pc-9 48h_002_e12 8uM_006.fcs
- PC-9 apoptosis/PC-9 Apoptosis-3/20200917 pc-9 48h_002_e4 12uM_004.fcs
- PC-9 apoptosis/PC-9 Apoptosis-3/20200917 pc-9 48h_002_e4 4uM_002.fcs
- PC-9 apoptosis/PC-9 Apoptosis-3/20200917 pc-9 48h_002_e4 8uM_003.fcs
- PC-9 apoptosis/PC-9 Apoptosis-3/20200917 pc-9 48h_002_NC_001.fcs
