# Supplementary material for: Discovery of a Series of 1,2,3-Triazole-Containing Erlotinib Derivatives With Potent Anti-Tumor Activities Against Non-Small Cell Lung Cancer
Source: Front Chem. 2022 Jan 7;9:789030. doi: 10.3389/fchem.2021.789030 (PMC8776995; doi:10.3389/fchem.2021.789030)
Supplement: Supplementary file 19 [file DataSheet5.ZIP › PC-9 apoptosis/PC-9 Apoptosis results summary.xls]

## Sheet: Sheet0
	Lymphocytes/Q2: FITC-A+ , PI-A+ | Freq. of Parent	Lymphocytes/Q3: FITC-A+ , PI-A- | Freq. of Parent							NC	e4 4uM	e4 8uM	e4 12uM	e12 4uM	e12 8uM	e12 12uM
20200917 pc-9 48h_NC_001.fcs	5.35 %	0.39 %	5.74					Repeat 1	5.74	12.46	14.93	34.42	10.45	12.13	33.48
20200917 pc-9 48h_e4 4uM_002.fcs	11.9 %	0.56 %	12.46					Repeat 2	5.26	4.57	10.39	33.11	15.01	13.98	24.77
20200917 pc-9 48h_e4 8uM_003.fcs	13.2 %	1.73 %	14.93					Repeat 3	6.75	13.69	18.02	39.69	16.36	12.64	29.39
20200917 pc-9 48h_e4 12uM_004.fcs	29.1 %	5.32 %	34.42					Average	5.91667	10.24	14.4467	35.74	13.94	12.9167	29.2133
20200917 pc-9 48h_e12 4uM_005.fcs	9.81 %	0.64 %	10.45
20200917 pc-9 48h_e12 8uM_006.fcs	10.7 %	1.43 %	12.13
20200917 pc-9 48h_e12 12uM_007.fcs	29.5 %	3.98 %	33.48
	Lymphocytes/Q2: FITC-A+ , PI-A+ | Freq. of Parent	Lymphocytes/Q3: FITC-A+ , PI-A- | Freq. of Parent
20200917 pc-9 48h_001_NC_001.fcs	0.0433	0.0093	5.26
20200917 pc-9 48h_001_e4 4uM_002.fcs	0.0432	0.0025	4.57
20200917 pc-9 48h_001_e4 8uM_003.fcs	0.0922	0.0117	10.39
20200917 pc-9 48h_001_e4 12uM_004.fcs	0.282	0.0491	33.11
20200917 pc-9 48h_001_e12 4uM_005.fcs	0.145	0.0051	15.01
20200917 pc-9 48h_001_e12 8uM_006.fcs	0.126	0.0138	13.98
20200917 pc-9 48h_001_e12 12uM_007.fcs	0.205	0.0427	24.77
	Lymphocytes/Q2: FITC-A+ , PI-A+ | Freq. of Parent	Lymphocytes/Q3: FITC-A+ , PI-A- | Freq. of Parent
20200917 pc-9 48h_002_NC_001.fcs	5.94 %	0.81 %	6.75
20200917 pc-9 48h_002_e4 4uM_002.fcs	13.0 %	0.69 %	13.69
20200917 pc-9 48h_002_e4 8uM_003.fcs	16.0 %	2.02 %	18.02
20200917 pc-9 48h_002_e4 12uM_004.fcs	34.7 %	4.99 %	39.69
20200917 pc-9 48h_002_e12 4uM_005.fcs	15.4 %	0.96 %	16.36
20200917 pc-9 48h_002_e12 8uM_006.fcs	10.6 %	2.04 %	12.64
20200917 pc-9 48h_002_e12 12uM_007.fcs	25.9 %	3.49 %	29.39
