# Supplementary material for: Discovery of a Series of 1,2,3-Triazole-Containing Erlotinib Derivatives With Potent Anti-Tumor Activities Against Non-Small Cell Lung Cancer
Source: Front Chem. 2022 Jan 7;9:789030. doi: 10.3389/fchem.2021.789030 (PMC8776995; doi:10.3389/fchem.2021.789030)
Supplement: Supplementary file 20 [file Table7.XLSX]

## Sheet: Sheet1
		Day13				Day15				Day17				Day19
		length (mm)	width (mm)	volume (mm3)	mean (mm3)	length (mm)	width (mm)	volume (mm3)	mean (mm3)	length (mm)	width (mm)	volume (mm3)	mean (mm3)	length (mm)	width (mm)	volume (mm3)	mean (mm3)
NC	1	6.74	6.11	125.809	79.1858	6.87	6.12	128.656	95.1629	7.54	7.46	209.807	195.419	8.18	6.15	154.694	229.619
	2	5	4.4	48.4		6.15	5.85	105.234		6.3	4.8	72.576		6.64	5.72	108.625
	3	6.19	4.08	51.5206		6.91	5.61	108.736		10.8	8.4	381.024		9.05	8.81	351.213
	4	6.35	5.38	91.8985		5.81	4.45	57.5263		8.1	7.2	209.952		7.86	6.73	178.001
	5	5.34	4.92	64.6311		6.82	4.23	61.0148		7.27	6.71	163.663		9.54	7.62	276.967
	6	7.14	5.1	92.8557		6.04	6.03	109.81		8.37	5.69	135.494		8.82	8.36	308.213
e4	1	5.08	4.86	59.9938	63.4029	3.97	3.47	23.9012	44.2866	3.7	3.1	17.7785	35.7355	4.55	1.86	7.87059	22.669
	2	6.5	4.3	60.0925		5.56	4.56	57.8062		7.6	3.8	54.872		5.74	4.6	60.7292
	3	4.8	4.3	44.376		5.73	4.39	55.2146		4.76	4.02	38.4618		3.59	3.38	20.5068
	4	6.3	4.2	55.566		4.91	3.78	35.078		5.8	2.96	25.4086		2.83	1.41	2.81316
	5	6.04	4.76	68.426		4.11	4.01	33.0446		4.94	3.37	28.0515		2.52	2.12	5.66294
	6	6.3	3.5	38.5875		5.48	3.47	32.9921		4.9	4.4	47.432		3	2.54	9.6774
	7	5.8	4.96	71.3446		4.95	2.98	21.979		5.1	3.9	38.7855		4.51	4.16	39.0241
	8	7.4	4.6	78.292		6.93	5.13	91.1881		4.94	3.5	30.2575		5.54	2.89	23.1353
	9	6.1	5.55	93.9476		5.72	4.07	47.3756		4.6	4.2	40.572		4.24	4.04	34.6018
erlotinib	1	5.32	5.08	68.645	75.6221	5.43	2.96	23.7877	46.9389	4.34	4.32	40.4974	35.7998	2.66	2.49	8.24613	14.0038
	2	6.15	6.01	111.069		5.76	3.93	44.4813		4.5	4.47	44.957		3.12	2	6.24
	3	5.63	5.54	86.3969		4.04	3.89	30.5668		4.68	3.5	28.665		2.47	2.1	5.44635
	4	5.6	3.4	32.368		4.28	4.22	38.11		3.6	2.9	15.138		0	0	0
	5	6.4	4.7	70.688		5.96	4.71	66.1086		3.5	2.9	14.7175		3.83	3.32	21.1079
	6	5.64	4.4	54.5952		6.09	4.8	70.1568		5.64	4.9	67.7082		4.36	3.21	22.4629
	7	7.11	5.45	105.592		6.46	4.14	55.3609		5.39	3.8	38.9158		4.91	3.75	34.5234
	Day19						Body weigh（g）					Change in body weight (%)
							Day13	Day15	Day17	Day19		Day15	Day17	Day19
	NC	e4	e15			NC	26.5	26.7	26.7	24.6		0.754717	0	-7.86517
Tumor weight (g)	0.21	0.07	0.04				25	24.8	25.6	24.9		-0.8	3.22581	-2.73438
	0.19	0.02	0.03				25.2	26.3	26.2	26.2		4.36508	-0.380228	0
	0.13	0.04	0.02				24.8	25.4	25.3	25.3		2.41935	-0.393701	0
	0.1	0.03	0.02			e4	27	25.7	26	25.9		-4.81481	1.16732	-0.384615
	0.11	0.03	0.01				25.6	26.2	23.9	26		2.34375	-8.77863	8.78661
	0.09	0.04	0.01				24.1	25.9	26.1	26.2		7.46888	0.772201	0.383142
							27.3	27.3	27.3	27.1		0	0	-0.732601
							28.8	29	29.1	29.1		0.694444	0.344828	0
						erlotinib	26.5	25.9	25.9	26.6		-2.26415	0	2.7027
							24.2	25	24.6	26.3		3.30579	-1.6	6.91057
							26.2	26.4	26.3	26.4		0.763359	-0.378788	0.380228
							25.1	25.8	25.5	26.5		2.78884	-1.16279	3.92157
