# Supplementary material for: Discovery of a Series of 1,2,3-Triazole-Containing Erlotinib Derivatives With Potent Anti-Tumor Activities Against Non-Small Cell Lung Cancer
Source: Front Chem. 2022 Jan 7;9:789030. doi: 10.3389/fchem.2021.789030 (PMC8776995; doi:10.3389/fchem.2021.789030)
Supplement: Supplementary file 22 [file DataSheet7.zip]

Archive with 15 entries (14 files):
- H460 Cell cycle-1/
- H460 Cell cycle-1/20191202  H460 12h_460 CTL_001.fcs
- H460 Cell cycle-1/20191202  H460 12h_460 E12 12UM_007.fcs
- H460 Cell cycle-1/20191202  H460 12h_460 E12 4UM_005.fcs
- H460 Cell cycle-1/20191202  H460 12h_460 E12 8UM_006.fcs
- H460 Cell cycle-1/20191202  H460 12h_460 E4 12UM_004.fcs
- H460 Cell cycle-1/20191202  H460 12h_460 E4 4UM_002.fcs
- H460 Cell cycle-1/20191202  H460 12h_460 E4 8UM_003.fcs
- H460 Cell cycle-1/rpt_20191202  H460 12h_460 CTL_001.fcs.pdf
- H460 Cell cycle-1/rpt_20191202  H460 12h_460 E12 12UM_007.fcs.pdf
- H460 Cell cycle-1/rpt_20191202  H460 12h_460 E12 4UM_005.fcs.pdf
- H460 Cell cycle-1/rpt_20191202  H460 12h_460 E12 8UM_006.fcs.pdf
- H460 Cell cycle-1/rpt_20191202  H460 12h_460 E4 12UM_004.fcs.pdf
- H460 Cell cycle-1/rpt_20191202  H460 12h_460 E4 4UM_002.fcs.pdf
- H460 Cell cycle-1/rpt_20191202  H460 12h_460 E4 8UM_003.fcs.pdf
